# Supplementary material for: Assessment of the Genetic Relationship and Population Structure in Oil-Tea Camellia Species Using Simple Sequence Repeat (SSR) Markers
Source: Genes (Basel). 2022 Nov 19;13(11):2162. doi: 10.3390/genes13112162 (PMC9691144; doi:10.3390/genes13112162)
Supplement: Supplementary file 1 [file genes-13-02162-s001.zip › Supplementary Table.xlsx]

## Sheet: Table S1
									Table S1. Genetic diversity parameters of each SSR locus.
Locus	Sample_Size	ne*	h*	I*	Number of alleles (Na)	Number of effective allele (Ne)			Locus	Sample Size	Ne	h	I	Ht	Hs	Gst	Nm
CoA007-176	142	1.0142	0.014	0.0419	16	1.15673			CoA007-176	140	1.0072	0.0071	0.0237	0.0019	0.0018	0.0037	134.062
CoA007-181	142	1.0142	0.014	0.0419					CoA007-181	140	1.0072	0.0071	0.0237	0.0019	0.0018	0.0037	134.062
CoA007-184	142	1.0142	0.014	0.0419					CoA007-184	140	1.0072	0.0071	0.0237	0.0019	0.0018	0.0037	134.062
CoA007-237	142	1.0431	0.0414	0.1024					CoA007-237	140	1.0218	0.0213	0.0596	0.0056	0.0055	0.0112	44.0603
CoA007-238	142	1.1507	0.1309	0.2547					CoA007-238	140	1.0801	0.0742	0.1634	0.2359	0.1446	0.3868	0.7928
CoA007-240	142	1.0142	0.014	0.0419					CoA007-240	140	1.0072	0.0071	0.0237	0.0019	0.0018	0.0037	134.062
CoA007-241	142	1.1507	0.1309	0.2547					CoA007-241	140	1.0756	0.0703	0.1566	0.0286	0.0279	0.0232	21.0694
CoA007-243	142	1.0881	0.0809	0.175					CoA007-243	140	1.0444	0.0425	0.1047	0.0112	0.011	0.0227	21.558
CoA007-245	142	1.1995	0.1663	0.3061					CoA007-245	140	1.5468	0.3535	0.5385	0.4792	0.1374	0.7133	0.201
CoA007-247	142	1.0142	0.014	0.0419					CoA007-247	140	1.0072	0.0071	0.0237	0.0019	0.0018	0.0037	134.062
CoA007-248	142	1.8663	0.4642	0.6569					CoA007-248	140	1.688	0.4076	0.5976	0.4247	0.1298	0.6945	0.22
CoA007-249	142	1.0286	0.0278	0.074					CoA007-249	140	1.0145	0.0142	0.0426	0.0037	0.0037	0.0075	66.561
CoA007-250	142	1.1034	0.0937	0.1964					CoA007-250	140	1.0521	0.0495	0.1184	0.0131	0.0127	0.0265	18.343
CoA007-251	142	1.7635	0.4329	0.6245					CoA007-251	140	1.4124	0.292	0.4676	0.3482	0.2739	0.2135	1.8419
CoA007-254	142	1.0286	0.0278	0.074					CoA007-254	140	1.0145	0.0142	0.0426	0.0037	0.0037	0.0075	66.561
CoA007-257	142	1.0142	0.014	0.0419					CoA007-257	140	1.0072	0.0071	0.0237	0.0019	0.0018	0.0037	134.062
CoA008-138	142	1.0142	0.014	0.0419	26	1.14578			CoA008-138	140	1.0076	0.0075	0.0248	0.0413	0.0378	0.0863	5.2951
CoA008-150	142	1.0142	0.014	0.0419					CoA008-150	140	1.0076	0.0075	0.0248	0.0413	0.0378	0.0863	5.2951
CoA008-166	142	1.0142	0.014	0.0419					CoA008-166	140	1.0072	0.0071	0.0237	0.0019	0.0018	0.0037	134.062
CoA008-167	142	1.0286	0.0278	0.074					CoA008-167	140	1.0145	0.0142	0.0426	0.0037	0.0037	0.0075	66.561
CoA008-169	142	1.0431	0.0414	0.1024					CoA008-169	140	1.0218	0.0213	0.0596	0.0056	0.0055	0.0112	44.0603
CoA008-170	142	1.0142	0.014	0.0419					CoA008-170	140	1.0072	0.0071	0.0237	0.0019	0.0018	0.0037	134.062
CoA008-172	142	1.0142	0.014	0.0419					CoA008-172	140	1.0072	0.0071	0.0237	0.0019	0.0018	0.0037	134.062
CoA008-176	142	1.1831	0.1547	0.2896					CoA008-176	140	1.5539	0.3565	0.5418	0.3759	0.0759	0.7981	0.1265
CoA008-177	142	1.3017	0.2318	0.3936					CoA008-177	140	1.1523	0.1322	0.2566	0.0362	0.0335	0.0752	6.1527
CoA008-180	142	1.5729	0.3642	0.5504					CoA008-180	140	1.3128	0.2383	0.4018	0.3767	0.0926	0.7542	0.163
CoA008-181	142	1.0881	0.0809	0.175					CoA008-181	140	1.0817	0.0755	0.1657	0.3211	0.0018	0.9942	0.0029
CoA008-184	142	1.0431	0.0414	0.1024					CoA008-184	140	1.0569	0.0538	0.1265	0.2618	0.0698	0.7333	0.1819
CoA008-188	142	1.9984	0.4996	0.6928					CoA008-188	140	1.7521	0.4293	0.6206	0.4723	0.1661	0.6484	0.2711
CoA008-190	142	1.0142	0.014	0.0419					CoA008-190	140	1.0072	0.0071	0.0237	0.0019	0.0018	0.0037	134.062
CoA008-192	142	1.8391	0.4563	0.6487					CoA008-192	140	1.5156	0.3402	0.5235	0.446	0.1898	0.5744	0.3704
CoA008-196	142	1.2162	0.1777	0.322					CoA008-196	140	1.1084	0.0978	0.203	0.0361	0.0349	0.0339	14.2618
CoA008-199	142	1.0579	0.0548	0.1283					CoA008-199	140	1.0293	0.0284	0.0754	0.0074	0.0073	0.015	32.8096
CoA008-200	142	1.0579	0.0548	0.1283					CoA008-200	140	1.0292	0.0284	0.0754	0.0174	0.0171	0.0162	30.4262
CoA008-202	142	1.0286	0.0278	0.074					CoA008-202	140	1.0145	0.0142	0.0426	0.0037	0.0037	0.0075	66.561
CoA008-204	142	1.0142	0.014	0.0419					CoA008-204	140	1.0072	0.0071	0.0237	0.0019	0.0018	0.0037	134.062
CoA008-205	142	1.0431	0.0414	0.1024					CoA008-205	140	1.0222	0.0217	0.0604	0.0545	0.0512	0.0597	7.8683
CoA008-206	142	1.0142	0.014	0.0419					CoA008-206	140	1.0072	0.0071	0.0237	0.0019	0.0018	0.0037	134.062
CoA008-209	142	1.0431	0.0414	0.1024					CoA008-209	140	1.0218	0.0213	0.0596	0.0056	0.0055	0.0112	44.0603
CoA008-211	142	1.0142	0.014	0.0419					CoA008-211	140	1.0073	0.0072	0.024	0.0119	0.0116	0.024	20.3078
CoA008-224	142	1.0142	0.014	0.0419					CoA008-224	140	1.0076	0.0075	0.0248	0.0413	0.0378	0.0863	5.2951
CoA008-230	142	1.1034	0.0937	0.1964					CoA008-230	140	1.0521	0.0495	0.1184	0.0131	0.0127	0.0265	18.343
CoA011-167	142	1.0142	0.014	0.0419	12	1.28982			CoA011-167	140	1.0072	0.0071	0.0237	0.0019	0.0018	0.0037	134.062
CoA011-169	142	1.0431	0.0414	0.1024					CoA011-169	140	1.0218	0.0213	0.0596	0.0056	0.0055	0.0112	44.0603
CoA011-175	142	1.0286	0.0278	0.074					CoA011-175	140	1.0145	0.0142	0.0426	0.0037	0.0037	0.0075	66.561
CoA011-187	142	1.7473	0.4277	0.619					CoA011-187	140	1.5542	0.3566	0.542	0.487	0.0351	0.9278	0.0389
CoA011-190	142	1.3017	0.2318	0.3936					CoA011-190	140	1.1542	0.1336	0.2588	0.2565	0.1689	0.3414	0.9646
CoA011-191	142	1.0142	0.014	0.0419					CoA011-191	140	1.0072	0.0071	0.0237	0.0019	0.0018	0.0037	134.062
CoA011-193	142	1.8391	0.4563	0.6487					CoA011-193	140	1.4985	0.3327	0.5149	0.4833	0.2854	0.4095	0.7211
CoA011-196	142	1.3726	0.2715	0.4429					CoA011-196	140	1.2039	0.1694	0.3103	0.2001	0.1541	0.2301	1.6734
CoA011-199	142	1.0729	0.0679	0.1524					CoA011-199	140	1.074	0.0689	0.1541	0.32	0	1	0
CoA011-203	142	1.8792	0.4679	0.6607					CoA011-203	140	1.5485	0.3542	0.5393	0.3854	0.0962	0.7503	0.1664
CoA011-205	142	1.0142	0.014	0.0419					CoA011-205	140	1.0072	0.0071	0.0237	0.0019	0.0018	0.0037	134.062
CoA011-206	142	1.1507	0.1309	0.2547					CoA011-206	140	1.0758	0.0705	0.1569	0.0188	0.0181	0.0383	12.5549
CoA016-208	142	1.0579	0.0548	0.1283	17	1.16215			CoA016-208	140	1.0292	0.0284	0.0754	0.0174	0.0171	0.0162	30.4262
CoA016-210	142	1.0142	0.014	0.0419					CoA016-210	140	1.0072	0.0071	0.0237	0.0019	0.0018	0.0037	134.062
CoA016-211	142	1.2162	0.1777	0.322					CoA016-211	140	1.6214	0.3833	0.5714	0.3826	0.0821	0.7853	0.1367
CoA016-214	142	1.0881	0.0809	0.175					CoA016-214	140	1.0444	0.0425	0.1047	0.0112	0.011	0.0227	21.558
CoA016-217	142	1.6447	0.392	0.5809					CoA016-217	140	1.3564	0.2628	0.4323	0.4177	0.1555	0.6278	0.2965
CoA016-220	142	1.1668	0.1429	0.2725					CoA016-220	140	1.0758	0.0705	0.1569	0.0188	0.0181	0.0383	12.5549
CoA016-224	142	1.0431	0.0414	0.1024					CoA016-224	140	1.0218	0.0213	0.0596	0.0056	0.0055	0.0112	44.0603
CoA016-230	142	1.0142	0.014	0.0419					CoA016-230	140	1.0072	0.0071	0.0237	0.0019	0.0018	0.0037	134.062
CoA016-248	142	1.0142	0.014	0.0419					CoA016-248	140	1.0073	0.0072	0.024	0.0119	0.0116	0.024	20.3078
CoA016-251	142	1.0142	0.014	0.0419					CoA016-251	140	1.0073	0.0072	0.024	0.0119	0.0116	0.024	20.3078
CoA016-266	142	1.0142	0.014	0.0419					CoA016-266	140	1.0072	0.0071	0.0237	0.0019	0.0018	0.0037	134.062
CoA016-290	142	1.0142	0.014	0.0419					CoA016-290	140	1.0072	0.0071	0.0237	0.0019	0.0018	0.0037	134.062
CoA016-293	142	1.2162	0.1777	0.322					CoA016-293	140	1.7183	0.418	0.6088	0.3691	0.2809	0.2389	1.5927
CoA016-359	142	1.5364	0.3491	0.5336					CoA016-359	140	1.2765	0.2166	0.374	0.2082	0.1876	0.0987	4.5657
CoA016-361	142	1.6447	0.392	0.5809					CoA016-361	140	1.3397	0.2536	0.4209	0.2182	0.1967	0.0984	4.5837
CoA016-365	142	1.0142	0.014	0.0419					CoA016-365	140	1.0076	0.0075	0.0248	0.0413	0.0378	0.0863	5.2951
CoA016-367	142	1.0431	0.0414	0.1024					CoA016-367	140	1.0266	0.0259	0.0699	0.1362	0.093	0.3174	1.0755
CoA020-164	142	1.0142	0.014	0.0419	22	1.24431			CoA020-164	140	1.0076	0.0075	0.0248	0.0413	0.0378	0.0863	5.2951
CoA020-177	142	2	0.5	0.6931					CoA020-177	140	1.7628	0.4327	0.6243	0.4246	0.1518	0.6424	0.2783
CoA020-180	142	1.0431	0.0414	0.1024					CoA020-180	140	1.0221	0.0217	0.0603	0.0258	0.0246	0.0442	10.8124
CoA020-194	142	1.0142	0.014	0.0419					CoA020-194	140	1.0072	0.0071	0.0237	0.0019	0.0018	0.0037	134.062
CoA020-195	142	1.0142	0.014	0.0419					CoA020-198	140	1.0368	0.0355	0.0904	0.0093	0.0091	0.0188	26.0588
CoA020-198	142	1.0729	0.0679	0.1524					CoA020-201	140	2	0.5	0.6931	0.4789	0.199	0.5845	0.3554
CoA020-201	142	1.6798	0.4047	0.5945					CoA020-203	140	1.0295	0.0287	0.076	0.0276	0.0265	0.0404	11.8741
CoA020-203	142	1.0579	0.0548	0.1283					CoA020-204	140	1.3795	0.2751	0.4473	0.1999	0.182	0.0892	5.1054
CoA020-204	142	1.714	0.4166	0.6072					CoA020-207	140	1.3829	0.2769	0.4495	0.0824	0.0675	0.1799	2.2797
CoA020-207	142	1.0729	0.0679	0.1524					CoA020-209	140	1.0145	0.0143	0.0427	0.0137	0.0134	0.0197	24.8783
CoA020-209	142	1.0286	0.0278	0.074					CoA020-210	140	1.7907	0.4416	0.6335	0.3397	0.2948	0.1322	3.282
CoA020-210	142	1.9858	0.4964	0.6896					CoA020-214	140	1.2016	0.1678	0.3081	0.1638	0.1438	0.1222	3.5924
CoA020-214	142	1.3906	0.2809	0.4543					CoA020-216	140	1.0295	0.0287	0.076	0.0276	0.0265	0.0404	11.8741
CoA020-216	142	1.0729	0.0679	0.1524					CoA020-217	140	1.1097	0.0989	0.2048	0.1416	0.1274	0.0998	4.5115
CoA020-217	142	1.2162	0.1777	0.322					CoA020-220	140	1.0526	0.05	0.1193	0.0435	0.0409	0.0592	7.9487
CoA020-220	142	1.1034	0.0937	0.1964					CoA020-222	140	1.0072	0.0071	0.0237	0.0019	0.0018	0.0037	134.062
CoA020-222	142	1.0142	0.014	0.0419					CoA020-223	140	1.0072	0.0071	0.0237	0.0019	0.0018	0.0037	134.062
CoA020-223	142	1.0142	0.014	0.0419					CoA020-229	140	1.0072	0.0071	0.0237	0.0019	0.0018	0.0037	134.062
CoA020-229	142	1.0142	0.014	0.0419					CoA020-235	140	1.6978	0.411	0.6013	0.488	0.3077	0.3693	0.8538
CoA020-235	142	1.3193	0.242	0.4065					CoA020-248	140	1.0072	0.0071	0.0237	0.0019	0.0018	0.0037	134.062
CoA020-248	142	1.0142	0.014	0.0419					CoA020-256	140	1.9146	0.4777	0.6707	0.4539	0.3047	0.3287	1.0211
CoA020-256	142	1.5181	0.3413	0.5248					CoA022-127	140	1.0295	0.0287	0.076	0.0276	0.0265	0.0404	11.8741
CoA022-127	142	1.0579	0.0548	0.1283	31	1.24525			CoA022-128	140	1.0218	0.0213	0.0596	0.0056	0.0055	0.0112	44.0603
CoA022-128	142	1.0431	0.0414	0.1024					CoA022-130	140	1.0072	0.0071	0.0237	0.0019	0.0018	0.0037	134.062
CoA022-130	142	1.0142	0.014	0.0419					CoA022-131	140	1.0758	0.0705	0.1569	0.0188	0.0181	0.0383	12.5549
CoA022-131	142	1.1507	0.1309	0.2547					CoA022-132	140	1.0072	0.0071	0.0237	0.0019	0.0018	0.0037	134.062
CoA022-132	142	1.0142	0.014	0.0419					CoA022-133	140	1.9468	0.4863	0.6794	0.4693	0.1969	0.5804	0.3614
CoA022-133	142	1.8663	0.4642	0.6569					CoA022-134	140	1.0072	0.0071	0.0237	0.0019	0.0018	0.0037	134.062
CoA022-134	142	1.0142	0.014	0.0419					CoA022-135	140	1.2837	0.221	0.3797	0.1372	0.1296	0.055	8.587
CoA022-135	142	1.5547	0.3568	0.5422					CoA022-137	140	1.3372	0.2522	0.4192	0.1221	0.1093	0.1049	4.2679
CoA022-137	142	1.6447	0.392	0.5809					CoA022-138	140	1.0643	0.0604	0.1389	0.1442	0.1021	0.2915	1.2151
CoA022-138	142	1.119	0.1063	0.2168					CoA022-139	140	1.3939	0.2826	0.4563	0.1639	0.1378	0.1593	2.6378
CoA022-139	142	1.7635	0.4329	0.6245					CoA022-141	140	1.3098	0.2365	0.3996	0.1936	0.1672	0.1364	3.1661
CoA022-141	142	1.6269	0.3853	0.5736					CoA022-143	140	1.5092	0.3374	0.5204	0.2304	0.1648	0.2845	1.2572
CoA022-143	142	1.8916	0.4713	0.6642					CoA022-145	140	1.5284	0.3457	0.5297	0.2203	0.166	0.2463	1.5303
CoA022-145	142	1.9145	0.4777	0.6707					CoA022-148	140	1.3864	0.2787	0.4517	0.3973	0.1179	0.7032	0.211
CoA022-148	142	1.6798	0.4047	0.5945					CoA022-149	140	1.0444	0.0425	0.1047	0.0112	0.011	0.0227	21.558
CoA022-149	142	1.0881	0.0809	0.175					CoA022-150	140	1.037	0.0357	0.0908	0.0294	0.0283	0.0375	12.8161
CoA022-150	142	1.0729	0.0679	0.1524					CoA022-151	140	1.0145	0.0142	0.0426	0.0037	0.0037	0.0075	66.561
CoA022-151	142	1.0286	0.0278	0.074					CoA022-152	140	1.2637	0.2087	0.3636	0.124	0.1178	0.0503	9.4357
CoA022-152	142	1.5181	0.3413	0.5248					CoA022-153	140	1.0076	0.0075	0.0248	0.0413	0.0378	0.0863	5.2951
CoA022-153	142	1.0142	0.014	0.0419					CoA022-154	140	1.1252	0.1113	0.2246	0.0599	0.0569	0.051	9.313
CoA022-154	142	1.2671	0.2108	0.3664					CoA022-155	140	1.0149	0.0147	0.0437	0.0527	0.0494	0.0635	7.3722
CoA022-155	142	1.0286	0.0278	0.074					CoA022-156	140	1.0145	0.0142	0.0426	0.0037	0.0037	0.0075	66.561
CoA022-156	142	1.0286	0.0278	0.074					CoA022-160	140	1.0076	0.0075	0.0248	0.0413	0.0378	0.0863	5.2951
CoA022-160	142	1.0142	0.014	0.0419					CoA022-162	140	1.0162	0.016	0.0468	0.0861	0.0698	0.1888	2.1478
CoA022-162	142	1.0286	0.0278	0.074					CoA022-164	140	1.0367	0.0354	0.0903	0.0192	0.0189	0.016	30.7417
CoA022-164	142	1.0729	0.0679	0.1524					CoA022-166	140	1.0076	0.0075	0.0248	0.0413	0.0378	0.0863	5.2951
CoA022-166	142	1.0142	0.014	0.0419					CoA022-169	140	1.0073	0.0072	0.024	0.0119	0.0116	0.024	20.3078
CoA022-169	142	1.0142	0.014	0.0419					CoA022-170	140	1.0076	0.0075	0.0248	0.0413	0.0378	0.0863	5.2951
CoA022-170	142	1.0142	0.014	0.0419					CoA022-174	140	1.0162	0.016	0.0468	0.0861	0.0698	0.1888	2.1478
CoA022-174	142	1.0286	0.0278	0.074					CoA022-184	140	1.0076	0.0075	0.0248	0.0413	0.0378	0.0863	5.2951
CoA022-184	142	1.0142	0.014	0.0419					CoA032-130	140	1.0072	0.0071	0.0237	0.0019	0.0018	0.0037	134.062
CoA032-130	142	1.0142	0.014	0.0419	22	1.17816			CoA032-137	140	1.0072	0.0071	0.0237	0.0019	0.0018	0.0037	134.062
CoA032-137	142	1.0142	0.014	0.0419					CoA032-152	140	1.0072	0.0071	0.0237	0.0019	0.0018	0.0037	134.062
CoA032-152	142	1.0142	0.014	0.0419					CoA032-153	140	1.0076	0.0075	0.0248	0.0413	0.0378	0.0863	5.2951
CoA032-153	142	1.0142	0.014	0.0419					CoA032-156	140	1.0076	0.0075	0.0248	0.0413	0.0378	0.0863	5.2951
CoA032-156	142	1.0142	0.014	0.0419					CoA032-161	140	1.0724	0.0675	0.1517	0.2345	0.1428	0.3911	0.7784
CoA032-161	142	1.119	0.1063	0.2168					CoA032-163	140	1.0443	0.0424	0.1046	0.0211	0.0207	0.0165	29.7134
CoA032-163	142	1.0881	0.0809	0.175					CoA032-164	140	1.1431	0.1252	0.2461	0.165	0.1537	0.0686	6.7862
CoA032-164	142	1.2843	0.2214	0.3802					CoA032-167	140	1.9872	0.4968	0.6899	0.4828	0.2368	0.5096	0.4812
CoA032-167	142	1.7473	0.4277	0.619					CoA032-168	140	1.0072	0.0071	0.0237	0.0019	0.0018	0.0037	134.062
CoA032-168	142	1.0142	0.014	0.0419					CoA032-169	140	1.5337	0.348	0.5323	0.466	0.1605	0.6555	0.2628
CoA032-169	142	1.1831	0.1547	0.2896					CoA032-172	140	1.6012	0.3755	0.5629	0.4964	0.213	0.5709	0.3759
CoA032-172	142	1.9251	0.4806	0.6736					CoA032-175	140	1.8483	0.459	0.6515	0.2668	0.2141	0.1974	2.0332
CoA032-175	142	1.9684	0.492	0.6851					CoA032-176	140	1.0073	0.0072	0.024	0.0119	0.0116	0.024	20.3078
CoA032-176	142	1.0142	0.014	0.0419					CoA032-178	140	1.0921	0.0843	0.1808	0.0226	0.0216	0.0463	10.3033
CoA032-178	142	1.1831	0.1547	0.2896					CoA032-181	140	1.0611	0.0576	0.1336	0.056	0.0512	0.0853	5.362
CoA032-181	142	1.119	0.1063	0.2168					CoA032-184	140	1.0073	0.0072	0.024	0.0119	0.0116	0.024	20.3078
CoA032-184	142	1.0142	0.014	0.0419					CoA032-186	140	1.0444	0.0425	0.1047	0.0112	0.011	0.0227	21.558
CoA032-186	142	1.0881	0.0809	0.175					CoA032-191	140	1.0072	0.0071	0.0237	0.0019	0.0018	0.0037	134.062
CoA032-191	142	1.0142	0.014	0.0419					CoA032-195	140	1.0072	0.0071	0.0237	0.0019	0.0018	0.0037	134.062
CoA032-195	142	1.0142	0.014	0.0419					CoA032-199	140	1.0293	0.0284	0.0754	0.0074	0.0073	0.015	32.8096
CoA032-199	142	1.0579	0.0548	0.1283					CoA032-204	140	1.0072	0.0071	0.0237	0.0019	0.0018	0.0037	134.062
CoA032-204	142	1.0142	0.014	0.0419					CoA038-192	140	1.1106	0.0996	0.206	0.1242	0.0935	0.2473	1.5216
CoA038-192	142	1.2162	0.1777	0.322	13	1.34852			CoA038-195	140	1.1257	0.1117	0.2252	0.0704	0.0655	0.0702	6.6269
CoA038-195	142	1.2671	0.2108	0.3664					CoA038-198	140	1.1257	0.1117	0.2252	0.1418	0.1375	0.0304	15.9293
CoA038-198	142	1.2671	0.2108	0.3664					CoA038-202	140	1.8234	0.4516	0.6439	0.4973	0.202	0.5938	0.3421
CoA038-202	142	1.9901	0.4975	0.6907					CoA038-205	140	1.9619	0.4903	0.6834	0.4751	0.3329	0.2992	1.1709
CoA038-205	142	1.4816	0.325	0.5062					CoA038-206	140	1.0072	0.0071	0.0237	0.0019	0.0018	0.0037	134.062
CoA038-206	142	1.0142	0.014	0.0419					CoA038-207	140	1.0681	0.0638	0.1449	0.0471	0.0445	0.0547	8.6447
CoA038-207	142	1.1507	0.1309	0.2547					CoA038-208	140	1.6812	0.4052	0.5951	0.3154	0.2631	0.166	2.5122
CoA038-208	142	1.9937	0.4984	0.6916					CoA038-210	140	1.0218	0.0213	0.0596	0.0056	0.0055	0.0112	44.0603
CoA038-210	142	1.0431	0.0414	0.1024					CoA038-211	140	1.7348	0.4236	0.6146	0.4759	0.1799	0.622	0.3038
CoA038-211	142	1.2843	0.2214	0.3802					CoA038-215	140	1.2467	0.1979	0.3493	0.2252	0.1936	0.1404	3.0623
CoA038-215	142	1.4999	0.3333	0.5156					CoA038-218	140	1.1257	0.1116	0.2252	0.0685	0.0645	0.0585	8.0429
CoA038-218	142	1.2499	0.2	0.3521					CoA038-221	140	1.0368	0.0355	0.0904	0.0093	0.0091	0.0188	26.0588
CoA038-221	142	1.0729	0.0679	0.1524					CoA039-103	140	1.0076	0.0075	0.0248	0.0413	0.0378	0.0863	5.2951
CoA039-103	142	1.0142	0.014	0.0419	13	1.15228			CoA039-105	140	1.0162	0.016	0.0468	0.0861	0.0698	0.1888	2.1478
CoA039-105	142	1.0286	0.0278	0.074					CoA039-107	140	1.0292	0.0284	0.0754	0.0174	0.0171	0.0162	30.4262
CoA039-107	142	1.0579	0.0548	0.1283					CoA039-109	140	1.3083	0.2356	0.3984	0.4145	0.365	0.1193	3.6917
CoA039-109	142	1.609	0.3785	0.5662					CoA039-110	140	1.0073	0.0072	0.024	0.0119	0.0116	0.024	20.3078
CoA039-110	142	1.0142	0.014	0.0419					CoA039-112	140	1.4649	0.3174	0.4973	0.4904	0.1903	0.6118	0.3172
CoA039-112	142	1.1668	0.1429	0.2725					CoA039-115	140	1.529	0.346	0.53	0.2778	0.2578	0.0722	6.4218
CoA039-115	142	1.9145	0.4777	0.6707					CoA039-118	140	1.0522	0.0496	0.1186	0.0615	0.0585	0.049	9.7009
CoA039-118	142	1.1034	0.0937	0.1964					CoA039-121	140	1.0073	0.0072	0.024	0.0119	0.0116	0.024	20.3078
CoA039-121	142	1.0142	0.014	0.0419					CoA039-122	140	1.0073	0.0072	0.024	0.0119	0.0116	0.024	20.3078
CoA039-122	142	1.0142	0.014	0.0419					CoA039-123	140	1.0073	0.0072	0.024	0.0119	0.0116	0.024	20.3078
CoA039-123	142	1.0142	0.014	0.0419					CoA039-125	140	1.0076	0.0075	0.0248	0.0413	0.0378	0.0863	5.2951
CoA039-125	142	1.0142	0.014	0.0419					CoA039-126	140	1.0076	0.0075	0.0248	0.0413	0.0378	0.0863	5.2951
CoA039-126	142	1.0142	0.014	0.0419					CoA045-237	140	1.0301	0.0292	0.0771	0.0381	0.0354	0.0703	6.6173
CoA045-237	142	1.0729	0.0679	0.1524	14	1.19269			CoA045-238	140	1.0444	0.0425	0.1047	0.0112	0.011	0.0227	21.558
CoA045-238	142	1.0881	0.0809	0.175					CoA045-242	140	1.1251	0.1112	0.2245	0.0498	0.0478	0.0395	12.1623
CoA045-242	142	1.2499	0.2	0.3521					CoA045-243	140	1.0301	0.0292	0.0771	0.0381	0.0354	0.0703	6.6173
CoA045-243	142	1.0579	0.0548	0.1283					CoA045-245	140	1.9737	0.4933	0.6865	0.4243	0.0997	0.765	0.1536
CoA045-245	142	1.591	0.3715	0.5584					CoA045-248	140	1.9993	0.4998	0.693	0.4101	0.2919	0.2881	1.2355
CoA045-248	142	1.697	0.4107	0.601					CoA045-249	140	1.0309	0.03	0.0789	0.0489	0.0439	0.103	4.3541
CoA045-249	142	1.0579	0.0548	0.1283					CoA045-250	140	1.1024	0.0929	0.1951	0.3974	0.093	0.766	0.1527
CoA045-250	142	1.119	0.1063	0.2168					CoA045-251	140	1.2994	0.2304	0.3918	0.0665	0.057	0.1427	3.0036
CoA045-251	142	1.591	0.3715	0.5584					CoA045-253	140	1.0152	0.015	0.0444	0.0809	0.0755	0.0661	7.0601
CoA045-253	142	1.0286	0.0278	0.074					CoA045-254	140	1.0368	0.0355	0.0904	0.0093	0.0091	0.0188	26.0588
CoA045-254	142	1.0729	0.0679	0.1524					CoA045-257	140	1.0218	0.0213	0.0596	0.0056	0.0055	0.0112	44.0603
CoA045-257	142	1.0431	0.0414	0.1024					CoA045-266	140	1.0072	0.0071	0.0237	0.0019	0.0018	0.0037	134.062
CoA045-266	142	1.0142	0.014	0.0419					CoA045-288	140	1.0072	0.0071	0.0237	0.0019	0.0018	0.0037	134.062
CoA045-288	142	1.0142	0.014	0.0419					CoA046-169	140	1.0218	0.0213	0.0596	0.0056	0.0055	0.0112	44.0603
CoA046-169	142	1.0431	0.0414	0.1024	17	1.21026			CoA046-172	140	1.0145	0.0142	0.0426	0.0037	0.0037	0.0075	66.561
CoA046-172	142	1.0286	0.0278	0.074					CoA046-175	140	1.0072	0.0071	0.0237	0.0019	0.0018	0.0037	134.062
CoA046-175	142	1.0142	0.014	0.0419					CoA046-180	140	1.0076	0.0075	0.0248	0.0413	0.0378	0.0863	5.2951
CoA046-180	142	1.0142	0.014	0.0419					CoA046-184	140	1.0076	0.0075	0.0248	0.0413	0.0378	0.0863	5.2951
CoA046-184	142	1.0142	0.014	0.0419					CoA046-187	140	1.0758	0.0705	0.1569	0.0188	0.0181	0.0383	12.5549
CoA046-187	142	1.1507	0.1309	0.2547					CoA046-190	140	1.0403	0.0387	0.097	0.1967	0.0989	0.4972	0.5056
CoA046-190	142	1.0579	0.0548	0.1283					CoA046-191	140	1.8406	0.4567	0.6492	0.4456	0.1785	0.5994	0.3341
CoA046-191	142	1.9749	0.4937	0.6868					CoA046-195	140	1.9658	0.4913	0.6844	0.4881	0.1878	0.6153	0.3126
CoA046-195	142	1.8916	0.4713	0.6642					CoA046-198	140	1.0076	0.0075	0.0248	0.0413	0.0378	0.0863	5.2951
CoA046-198	142	1.0142	0.014	0.0419					CoA046-199	140	1.9638	0.4908	0.6839	0.4999	0.2895	0.4209	0.688
CoA046-199	142	1.4816	0.325	0.5062					CoA046-201	140	1.0073	0.0072	0.024	0.0119	0.0116	0.024	20.3078
CoA046-201	142	1.0142	0.014	0.0419					CoA046-202	140	1.0076	0.0075	0.0248	0.0413	0.0378	0.0863	5.2951
CoA046-202	142	1.0142	0.014	0.0419					CoA046-203	140	1.0293	0.0284	0.0754	0.0074	0.0073	0.015	32.8096
CoA046-203	142	1.0579	0.0548	0.1283					CoA046-204	140	1.9983	0.4996	0.6927	0.4735	0.1963	0.5854	0.3541
CoA046-204	142	1.7308	0.4222	0.6132					CoA046-206	140	1.0076	0.0075	0.0248	0.0413	0.0378	0.0863	5.2951
CoA046-206	142	1.0142	0.014	0.0419					CoA046-208	140	1.0293	0.0284	0.0754	0.0074	0.0073	0.015	32.8096
CoA046-208	142	1.0579	0.0548	0.1283					CoA055-151	140	1.0073	0.0072	0.024	0.0119	0.0116	0.024	20.3078
CoA055-151	142	1.0142	0.014	0.0419	22	1.07603			CoA055-187	140	1.0148	0.0146	0.0435	0.024	0.0228	0.0491	9.6777
CoA055-187	142	1.0286	0.0278	0.074					CoA055-188	140	1.0073	0.0072	0.024	0.0119	0.0116	0.024	20.3078
CoA055-188	142	1.0142	0.014	0.0419					CoA055-190	140	1.0148	0.0146	0.0435	0.024	0.0228	0.0491	9.6777
CoA055-190	142	1.0286	0.0278	0.074					CoA055-192	140	1.0073	0.0072	0.024	0.0119	0.0116	0.024	20.3078
CoA055-192	142	1.0142	0.014	0.0419					CoA055-196	140	1.0148	0.0146	0.0435	0.024	0.0228	0.0491	9.6777
CoA055-196	142	1.0286	0.0278	0.074					CoA055-199	140	1.0148	0.0146	0.0435	0.024	0.0228	0.0491	9.6777
CoA055-199	142	1.0286	0.0278	0.074					CoA055-205	140	1.0073	0.0072	0.024	0.0119	0.0116	0.024	20.3078
CoA055-205	142	1.0142	0.014	0.0419					CoA055-211	140	1.0073	0.0072	0.024	0.0119	0.0116	0.024	20.3078
CoA055-211	142	1.0142	0.014	0.0419					CoA055-245	140	1.0218	0.0213	0.0596	0.0056	0.0055	0.0112	44.0603
CoA055-245	142	1.0431	0.0414	0.1024					CoA055-248	140	1.0145	0.0142	0.0426	0.0037	0.0037	0.0075	66.561
CoA055-248	142	1.0286	0.0278	0.074					CoA055-257	140	1.0218	0.0213	0.0596	0.0056	0.0055	0.0112	44.0603
CoA055-257	142	1.0431	0.0414	0.1024					CoA055-260	140	1.0444	0.0425	0.1047	0.0112	0.011	0.0227	21.558
CoA055-260	142	1.0881	0.0809	0.175					CoA055-263	140	1.0599	0.0565	0.1316	0.0349	0.0337	0.0332	14.5685
CoA055-263	142	1.119	0.1063	0.2168					CoA055-266	140	1.074	0.0689	0.1541	0.32	0	1	0
CoA055-266	142	1.0729	0.0679	0.1524					CoA055-268	140	1.0676	0.0633	0.1442	0.0267	0.0261	0.021	23.2789
CoA055-268	142	1.1347	0.1187	0.2362					CoA055-269	140	1.087	0.08	0.1735	0.2289	0.138	0.3973	0.7585
CoA055-269	142	1.1668	0.1429	0.2725					CoA055-271	140	1.0266	0.0259	0.0699	0.1362	0.093	0.3174	1.0755
CoA055-271	142	1.0579	0.0548	0.1283					CoA055-272	140	1.2904	0.225	0.3849	0.1579	0.1278	0.1905	2.1246
CoA055-272	142	1.5729	0.3642	0.5504					CoA055-275	140	1.045	0.0431	0.1058	0.0417	0.0391	0.0622	7.5351
CoA055-275	142	1.0881	0.0809	0.175					CoA055-283	140	1.0295	0.0287	0.076	0.0276	0.0265	0.0404	11.8741
CoA055-283	142	1.0579	0.0548	0.1283					CoA055-313	140	1.0073	0.0072	0.024	0.0119	0.0116	0.024	20.3078
CoA055-313	142	1.0142	0.014	0.0419					CoA069-211	140	1.1466	0.1279	0.2501	0.1076	0.0913	0.1515	2.8006
CoA069-211	142	1.3017	0.2318	0.3936	18	1.18708			CoA069-214	140	1.0072	0.0071	0.0237	0.0019	0.0018	0.0037	134.062
CoA069-214	142	1.0286	0.0278	0.074					CoA069-215	140	1.9155	0.4779	0.6709	0.4995	0.0974	0.805	0.1211
CoA069-215	142	1.4999	0.3333	0.5156					CoA069-217	140	1.127	0.1127	0.2268	0.2203	0.1285	0.4164	0.7007
CoA069-217	142	1.233	0.189	0.3373					CoA069-220	140	1.0149	0.0147	0.0437	0.0527	0.0494	0.0635	7.3722
CoA069-220	142	1.0286	0.0278	0.074					CoA069-221	140	1.1791	0.1519	0.2856	0.1293	0.1149	0.1115	3.984
CoA069-221	142	1.3547	0.2619	0.4312					CoA069-223	140	1.0076	0.0075	0.0248	0.0413	0.0378	0.0863	5.2951
CoA069-223	142	1.0142	0.014	0.0419					CoA069-224	140	1.3219	0.2435	0.4084	0.4792	0.0726	0.8486	0.0892
CoA069-224	142	1.1507	0.1309	0.2547					CoA069-226	140	1.0309	0.03	0.0788	0.0895	0.0735	0.1783	2.3048
CoA069-226	142	1.0729	0.0679	0.1524					CoA069-227	140	1.239	0.1929	0.3426	0.137	0.1144	0.1645	2.539
CoA069-227	142	1.4633	0.3166	0.4965					CoA069-230	140	1.498	0.3324	0.5147	0.1701	0.1437	0.1554	2.718
CoA069-230	142	1.8663	0.4642	0.6569					CoA069-233	140	1.1104	0.0994	0.2057	0.4027	0.1046	0.7404	0.1753
CoA069-233	142	1.1507	0.1309	0.2547					CoA069-236	140	1.0295	0.0287	0.076	0.0467	0.0433	0.0727	6.379
CoA069-236	142	1.0579	0.0548	0.1283					CoA069-242	140	1.0444	0.0425	0.1047	0.0112	0.011	0.0227	21.558
CoA069-242	142	1.0881	0.0809	0.175					CoA069-245	140	1.0076	0.0075	0.0248	0.0413	0.0378	0.0863	5.2951
CoA069-245	142	1.0142	0.014	0.0419					CoA069-252	140	1.0073	0.0072	0.024	0.0119	0.0116	0.024	20.3078
CoA069-252	142	1.0142	0.014	0.0419					CoA069-255	140	1.0073	0.0072	0.024	0.0119	0.0116	0.024	20.3078
CoA069-255	142	1.0142	0.014	0.0419					CoA069-266	140	1.0072	0.0071	0.0237	0.0019	0.0018	0.0037	134.062
CoA069-266	142	1.0142	0.014	0.0419					CoA081-150	140	1.0218	0.0213	0.0596	0.0056	0.0055	0.0112	44.0603
CoA081-150	142	1.0431	0.0414	0.1024	7	1.17231			CoA081-153	140	1.9835	0.4959	0.689	0.4588	0.1901	0.5857	0.3537
CoA081-153	142	1.8248	0.452	0.6443					CoA081-156	140	1.0325	0.0314	0.0819	0.1629	0.0989	0.3929	0.7725
CoA081-156	142	1.0142	0.014	0.0419					CoA081-159	140	1.0148	0.0146	0.0434	0.0431	0.0396	0.0811	5.6677
CoA081-159	142	1.0286	0.0278	0.074					CoA081-162	140	1.1346	0.1186	0.236	0.0323	0.0301	0.0668	6.9903
CoA081-162	142	1.2671	0.2108	0.3664					CoA081-181	140	1.0073	0.0072	0.024	0.0119	0.0116	0.024	20.3078
CoA081-181	142	1.0142	0.014	0.0419					CoA081-184	140	1.0073	0.0072	0.024	0.0119	0.0116	0.024	20.3078
CoA081-184	142	1.0142	0.014	0.0419					CoA084-106	140	1.6058	0.3773	0.5648	0.2517	0.222	0.1183	3.7275
CoA084-106	142	1.9749	0.4937	0.6868	6	1.35808			CoA084-109	140	1.5175	0.341	0.5244	0.4961	0.2572	0.4816	0.5381
CoA084-109	142	1.1995	0.1663	0.3061					CoA084-112	140	1.0072	0.0071	0.0237	0.0019	0.0018	0.0037	134.062
CoA084-112	142	1.0142	0.014	0.0419					CoA084-113	140	1.1209	0.1079	0.2192	0.2511	0.1617	0.3558	0.9054
CoA084-113	142	1.2162	0.1777	0.322					CoA084-116	140	1.3059	0.2342	0.3967	0.3884	0.3277	0.1562	2.7008
CoA084-116	142	1.609	0.3785	0.5662					CoA084-119	140	1.07	0.0654	0.1479	0.1597	0.1467	0.0812	5.6549
CoA084-119	142	1.1347	0.1187	0.2362					SJMCoa003-126	140	1.0368	0.0355	0.0904	0.0093	0.0091	0.0188	26.0588
									SJMCoa003-129	140	1.2158	0.1775	0.3217	0.1451	0.1311	0.0967	4.6709
									SJMCoa003-132	140	1.9971	0.4993	0.6924	0.4624	0.2255	0.5123	0.4759
									SJMCoa003-133	140	1.0073	0.0072	0.024	0.0119	0.0116	0.024	20.3078
									SJMCoa003-134	140	1.8339	0.4547	0.6471	0.3961	0.3516	0.1124	3.9504
									SJMCoa003-137	140	1.4522	0.3114	0.4904	0.4994	0.17	0.6596	0.2581
									SJMCoa003-141	140	1.4169	0.2942	0.4702	0.1795	0.1595	0.1112	3.9966
									SJMCoa003-144	140	1.2439	0.196	0.3468	0.1203	0.1146	0.0474	10.0496
									SJMCoa003-147	140	1.076	0.0706	0.1572	0.0489	0.0463	0.0531	8.9142
									SJMCoa003-150	140	1.0072	0.0071	0.0237	0.0019	0.0018	0.0037	134.062
									SJMCoa003-153	140	1.0145	0.0142	0.0426	0.0037	0.0037	0.0075	66.561
									SJMCoa003-167	140	1.0072	0.0071	0.0237	0.0019	0.0018	0.0037	134.062
									SJMCoa007-224	140	1.1242	0.1105	0.2233	0.1822	0.164	0.1002	4.4912
									SJMCoa007-263	140	1.0073	0.0072	0.024	0.0119	0.0116	0.024	20.3078
									SJMCoa007-268	140	1.0072	0.0071	0.0237	0.0019	0.0018	0.0037	134.062
									SJMCoa007-269	140	1.0676	0.0633	0.1442	0.0267	0.0261	0.021	23.2789
									SJMCoa007-272	140	1.0076	0.0075	0.0248	0.0413	0.0378	0.0863	5.2951
									SJMCoa007-276	140	1.0072	0.0071	0.0237	0.0019	0.0018	0.0037	134.062
									SJMCoa007-282	140	1.0266	0.0259	0.0699	0.1362	0.093	0.3174	1.0755
									SJMCoa007-283	140	1.037	0.0357	0.0909	0.0485	0.0451	0.0694	6.7073
									SJMCoa007-285	140	1.3545	0.2617	0.431	0.0771	0.0642	0.1673	2.4892
									SJMCoa007-286	140	1.0879	0.0808	0.1748	0.1573	0.1173	0.2543	1.4661
									SJMCoa007-289	140	1.1173	0.105	0.2146	0.0284	0.0267	0.0585	8.0508
									SJMCoa007-290	140	1.0072	0.0071	0.0237	0.0019	0.0018	0.0037	134.062
									SJMCoa007-291	140	1.9989	0.4997	0.6929	0.4948	0.459	0.0723	6.4162
									SJMCoa007-292	140	1.264	0.2088	0.3638	0.1717	0.157	0.0857	5.3343
									SJMCoa007-293	140	1.0145	0.0142	0.0426	0.0037	0.0037	0.0075	66.561
									SJMCoa007-295	140	1.0145	0.0142	0.0426	0.0037	0.0037	0.0075	66.561
									SJMCoa007-296	140	1.0403	0.0387	0.097	0.1967	0.0989	0.4972	0.5056
									SJMCoa007-297	140	1.0921	0.0843	0.1808	0.0226	0.0216	0.0463	10.3033
									SJMCoa007-298	140	1.6478	0.3931	0.5821	0.2154	0.1867	0.1334	3.2474
									SJMCoa007-301	140	1.2251	0.1837	0.3302	0.1557	0.1418	0.0892	5.1049
									SJMCoa007-304	140	1.0756	0.0703	0.1566	0.0286	0.0279	0.0232	21.0694
									SJMCoa007-308	140	1.0072	0.0071	0.0237	0.0019	0.0018	0.0037	134.062
									SJMCoa007-311	140	1.0072	0.0071	0.0237	0.0019	0.0018	0.0037	134.062
									SJMCoa030-238	140	1.0839	0.0774	0.169	0.0207	0.0198	0.0423	11.3268
									SJMCoa030-248	140	1.074	0.0689	0.1541	0.32	0	1	0
									SJMCoa030-250	140	1.0072	0.0071	0.0237	0.0019	0.0018	0.0037	134.062
									SJMCoa030-251	140	1.0603	0.0569	0.1323	0.0453	0.0427	0.0567	8.321
									SJMCoa030-254	140	1.2126	0.1754	0.3187	0.4895	0.1113	0.7727	0.1471
									SJMCoa030-257	140	1.7639	0.4331	0.6246	0.4156	0.3205	0.2288	1.685
									SJMCoa030-260	140	1.2276	0.1854	0.3325	0.1997	0.1634	0.182	2.2473
									SJMCoa030-262	140	1.0445	0.0426	0.1049	0.0312	0.0301	0.0355	13.597
									SJMCoa030-263	140	1.1082	0.0977	0.2028	0.0836	0.0804	0.0383	12.5461
									SJMCoa030-266	140	1.0384	0.037	0.0935	0.0912	0.0754	0.1735	2.3822
									SJMCoa030-268	140	1.0525	0.0499	0.1191	0.0894	0.0847	0.0529	8.9447
									SJMCoa030-271	140	1.0444	0.0425	0.1047	0.0112	0.011	0.0227	21.558
									SJMCoa030-274	140	1.0072	0.0071	0.0237	0.0019	0.0018	0.0037	134.062
									SJMCoa030-277	140	1.0072	0.0071	0.0237	0.0019	0.0018	0.0037	134.062
									SJMCoa038-273	140	1.0072	0.0071	0.0237	0.0019	0.0018	0.0037	134.062
									SJMCoa038-275	140	1.0145	0.0142	0.0426	0.0037	0.0037	0.0075	66.561
									SJMCoa038-277	140	1.0293	0.0284	0.0754	0.0074	0.0073	0.015	32.8096
									SJMCoa038-278	140	1.0076	0.0075	0.0248	0.0413	0.0378	0.0863	5.2951
									SJMCoa038-280	140	1.0145	0.0143	0.0427	0.0137	0.0134	0.0197	24.8783
									SJMCoa038-282	140	1.0218	0.0213	0.0596	0.0056	0.0055	0.0112	44.0603
									SJMCoa038-283	140	1.0221	0.0217	0.0603	0.0258	0.0246	0.0442	10.8124
									SJMCoa038-284	140	1.0072	0.0071	0.0237	0.0019	0.0018	0.0037	134.062
									SJMCoa038-285	140	1.3813	0.276	0.4484	0.1299	0.1151	0.1139	3.8901
									SJMCoa038-286	140	1.0148	0.0146	0.0434	0.0431	0.0396	0.0811	5.6677
									SJMCoa038-288	140	1.4473	0.3091	0.4877	0.3402	0.2384	0.2993	1.1705
									SJMCoa038-292	140	1.0292	0.0284	0.0754	0.0174	0.0171	0.0162	30.4262
									SJMCoa038-294	140	1.0443	0.0424	0.1046	0.0211	0.0207	0.0165	29.7134
									SJMCoa038-295	140	1.8695	0.4651	0.6578	0.4329	0.3664	0.1535	2.7565
									SJMCoa038-296	140	1.0918	0.0841	0.1803	0.0323	0.0314	0.0282	17.2483
									SJMCoa038-299	140	1.3881	0.2796	0.4527	0.3227	0.2485	0.2297	1.677
									SJMCoa038-300	140	1.1297	0.1148	0.2301	0.1042	0.0878	0.1572	2.6816
									SJMCoa038-304	140	1.052	0.0494	0.1182	0.0229	0.0225	0.0176	27.8466
									SJMCoa045-291	140	1.0076	0.0075	0.0248	0.0413	0.0378	0.0863	5.2951
									SJMCoa045-292	140	1.0678	0.0635	0.1445	0.0169	0.0163	0.0344	14.0557
									SJMCoa045-293	140	1.1796	0.1523	0.2861	0.0421	0.0384	0.088	5.1811
									SJMCoa045-295	140	1.9123	0.4771	0.67	0.4236	0.3325	0.2152	1.8238
									SJMCoa045-296	140	1.0598	0.0564	0.1314	0.0248	0.0243	0.0192	25.5972
									SJMCoa045-297	140	1.6519	0.3946	0.5837	0.3759	0.254	0.3244	1.0415
									SJMCoa045-298	140	1.0073	0.0072	0.024	0.0119	0.0116	0.024	20.3078
									SJMCoa045-299	140	1.0076	0.0075	0.0248	0.0413	0.0378	0.0863	5.2951
									SJMCoa045-300	140	1.0295	0.0287	0.076	0.0467	0.0433	0.0727	6.379
									SJMCoa045-301	140	1.0145	0.0142	0.0426	0.0037	0.0037	0.0075	66.561
									SJMCoa045-302	140	1.0521	0.0495	0.1184	0.0131	0.0127	0.0265	18.343
									SJMCoa045-303	140	1.9215	0.4796	0.6726	0.416	0.3522	0.1533	2.7613
									SJMCoa045-304	140	1.0218	0.0213	0.0596	0.0056	0.0055	0.0112	44.0603
									SJMCoa045-305	140	1.0736	0.0686	0.1535	0.1808	0.1406	0.2223	1.7492
									SJMCoa045-307	140	1.1621	0.1395	0.2675	0.1348	0.124	0.0798	5.7694
									SJMCoa045-309	140	1.0145	0.0142	0.0426	0.0037	0.0037	0.0075	66.561
									SJMCoa045-310	140	1.0218	0.0214	0.0597	0.0155	0.0153	0.0173	28.4386
									SJMCoa045-313	140	1.0443	0.0424	0.1046	0.0211	0.0207	0.0165	29.7134
									SJMCoa045-317	140	1.0218	0.0213	0.0596	0.0056	0.0055	0.0112	44.0603
									SJMCoa049-270	140	1.0072	0.0071	0.0237	0.0019	0.0018	0.0037	134.062
									SJMCoa049-272	140	1.0676	0.0633	0.1442	0.0267	0.0261	0.021	23.2789
									SJMCoa049-275	140	1.9989	0.4997	0.6929	0.4034	0.2598	0.3559	0.9048
									SJMCoa049-278	140	1.9735	0.4933	0.6864	0.4872	0.4601	0.0555	8.5056
									SJMCoa049-281	140	1.3412	0.2544	0.422	0.0838	0.0729	0.1293	3.366
									SJMCoa049-283	140	1.1434	0.1254	0.2464	0.0342	0.0318	0.0709	6.5483
									SJMCoa049-286	140	1.0218	0.0213	0.0596	0.0056	0.0055	0.0112	44.0603
									SJMCoa050-253	140	1.0445	0.0426	0.1049	0.0312	0.0301	0.0355	13.597
									SJMCoa050-255	140	1.0072	0.0071	0.0237	0.0019	0.0018	0.0037	134.062
									SJMCoa050-261	140	1.0149	0.0147	0.0437	0.0527	0.0494	0.0635	7.3722
									SJMCoa050-263	140	1.1088	0.0981	0.2036	0.0265	0.025	0.0544	8.6945
									SJMCoa050-265	140	1.1404	0.1231	0.2429	0.3593	0.0592	0.8351	0.0987
									SJMCoa050-267	140	1.074	0.0689	0.1541	0.32	0	1	0
									SJMCoa050-269	140	1.0072	0.0071	0.0237	0.0019	0.0018	0.0037	134.062
									SJMCoa050-270	140	1.3412	0.2544	0.4219	0.2616	0.2187	0.1643	2.5439
									SJMCoa050-272	140	1.0072	0.0071	0.0237	0.0019	0.0018	0.0037	134.062
									SJMCoa050-273	140	1.0458	0.0438	0.1073	0.0525	0.0476	0.0931	4.8735
									SJMCoa058-197	140	1.0145	0.0142	0.0426	0.0037	0.0037	0.0075	66.561
									SJMCoa058-201	140	1.0218	0.0214	0.0597	0.0155	0.0153	0.0173	28.4386
									SJMCoa058-203	140	1.0293	0.0284	0.0754	0.0074	0.0073	0.015	32.8096
									SJMCoa058-204	140	1.1602	0.1381	0.2654	0.0851	0.0812	0.0457	10.4367
									SJMCoa058-207	140	1.0368	0.0355	0.0904	0.0093	0.0091	0.0188	26.0588
									SJMCoa058-210	140	1.2063	0.171	0.3126	0.067	0.0628	0.0621	7.5574
									SJMCoa058-216	140	1.0072	0.0071	0.0237	0.0019	0.0018	0.0037	134.062
									SJMCoa058-218	140	1.0218	0.0213	0.0596	0.0056	0.0055	0.0112	44.0603
									SJMCoa058-222	140	1.0145	0.0142	0.0426	0.0037	0.0037	0.0075	66.561
									SJMCoa058-251	140	1.1255	0.1115	0.225	0.1051	0.1006	0.043	11.1163
									SJMCoa058-253	140	1.0076	0.0075	0.0248	0.0413	0.0378	0.0863	5.2951
									SJMCoa058-256	140	1.5438	0.3522	0.5371	0.3432	0.2664	0.2238	1.7344
									SJMCoa058-259	140	1.1321	0.1167	0.233	0.1164	0.0938	0.1938	2.0796
									SJMCoa058-262	140	1.0145	0.0142	0.0426	0.0037	0.0037	0.0075	66.561
									SJMCoa058-265	140	1.0921	0.0843	0.1808	0.0226	0.0216	0.0463	10.3033
									SJMCoa058-266	140	1.0073	0.0072	0.024	0.0119	0.0116	0.024	20.3078
									SJMCoa090-173	140	1.1791	0.1519	0.2856	0.1293	0.1149	0.1115	3.984
									SJMCoa090-176	140	1.1791	0.1519	0.2856	0.2291	0.1389	0.3935	0.7705
									SJMCoa090-179	140	1.7191	0.4183	0.6091	0.4569	0.1858	0.5934	0.3426
									SJMCoa090-182	140	1.8483	0.459	0.6515	0.4671	0.2249	0.5185	0.4643
									SJMCoa090-185	140	1.9829	0.4957	0.6888	0.5	0.332	0.336	0.9882
									SJMCoa090-188	140	1.4708	0.3201	0.5005	0.1073	0.0875	0.1847	2.2077
									SJMCoa090-191	140	1.1519	0.1319	0.2562	0.0741	0.0696	0.061	7.6906
									SJMCoa090-194	140	1.1976	0.165	0.3042	0.1329	0.1182	0.1102	4.0369
									SJMCoa090-197	140	1.0601	0.0567	0.1319	0.0539	0.0505	0.0623	7.5231
									SJMCoa090-200	140	1.0218	0.0213	0.0596	0.0056	0.0055	0.0112	44.0603
									SJMCoa090-203	140	1.0521	0.0495	0.1184	0.0131	0.0127	0.0265	18.343
									Mean	140	1.1676	0.1104	0.189	0.1153	0.0698	0.3948	0.7666
									Note: Ne = No. of Effective Alleles = 1 / (p^2 + q^2); h = Nei’s genetic diversity = 1 - (p^2 + q^2); I = Shannon's Information Index = -1* (p * Ln (p) + q * Ln(q)); Ht = total genetic variation; Hs = Genetic variation within populations; Gst = Gene differentiation coefficient; Nm = estimate of gene flow from Gst = 0.5(1 - Gst)/Gst.

## Sheet: Table S2
Table S2. Genetic diversity parameters of each SSR locus of each specie.
Pop	Locus	Band Freq.	p	q	N	Na	Ne	I	h	uh
POP1	CoA007-176	0.00926	0.00925926	0.990741	108	2	1.01869	0.0525693	0.0183471	0.0185185
	CoA007-181	0.00926	0.00925926	0.990741	108	2	1.01869	0.0525693	0.0183471	0.0185185
	CoA007-184	0.00926	0.00925926	0.990741	108	2	1.01869	0.0525693	0.0183471	0.0185185
	CoA007-237	0.02778	0.0277778	0.972222	108	2	1.0571	0.126931	0.0540123	0.0545171
	CoA007-238	0.00926	0.00925926	0.990741	108	2	1.01869	0.0525693	0.0183471	0.0185185
	CoA007-240	0.00926	0.00925926	0.990741	108	2	1.01869	0.0525693	0.0183471	0.0185185
	CoA007-241	0.08333	0.0833333	0.916667	108	2	1.18033	0.286836	0.152778	0.154206
	CoA007-243	0.05556	0.0555556	0.944444	108	2	1.11724	0.214559	0.104938	0.105919
	CoA007-245	0.9537	0.953704	0.0462963	108	2	1.09686	0.187462	0.0883059	0.0891312
	CoA007-247	0.00926	0.00925926	0.990741	108	2	1.01869	0.0525693	0.0183471	0.0185185
	CoA007-248	0.19444	0.194444	0.805556	108	2	1.45618	0.492604	0.313272	0.316199
	CoA007-249	0.01852	0.0185185	0.981481	108	2	1.03772	0.0922161	0.0363512	0.0366909
	CoA007-250	0.06481	0.0648148	0.935185	108	2	1.13795	0.240015	0.121228	0.122361
	CoA007-251	0.27778	0.277778	0.722222	108	2	1.6701	0.590842	0.401235	0.404984
	CoA007-254	0.01852	0.0185185	0.981481	108	2	1.03772	0.0922161	0.0363512	0.0366909
	CoA007-257	0.00926	0.00925926	0.990741	108	2	1.01869	0.0525693	0.0183471	0.0185185
	CoA008-138	0	0	1	108	0	1	0	0	0
	CoA008-150	0	0	1	108	0	1	0	0	0
	CoA008-166	0.00926	0.00925926	0.990741	108	2	1.01869	0.0525693	0.0183471	0.0185185
	CoA008-167	0.01852	0.0185185	0.981481	108	2	1.03772	0.0922161	0.0363512	0.0366909
	CoA008-169	0.02778	0.0277778	0.972222	108	2	1.0571	0.126931	0.0540123	0.0545171
	CoA008-170	0.00926	0.00925926	0.990741	108	2	1.01869	0.0525693	0.0183471	0.0185185
	CoA008-172	0.00926	0.00925926	0.990741	108	2	1.01869	0.0525693	0.0183471	0.0185185
	CoA008-176	0.93519	0.935185	0.0648148	108	2	1.13795	0.240015	0.121228	0.122361
	CoA008-177	0.17593	0.175926	0.824074	108	2	1.40836	0.465159	0.289952	0.292662
	CoA008-180	0.23148	0.231481	0.768519	108	2	1.5523	0.54106	0.355796	0.359121
	CoA008-181	0.00926	0.00925926	0.990741	108	2	1.01869	0.0525693	0.0183471	0.0185185
	CoA008-184	1	1	0	108	1	1	0	0	0
	CoA008-188	0.44444	0.444444	0.555556	108	2	1.97561	0.686962	0.493827	0.498442
	CoA008-190	0.00926	0.00925926	0.990741	108	2	1.01869	0.0525693	0.0183471	0.0185185
	CoA008-192	0.30556	0.305556	0.694444	108	2	1.73727	0.615498	0.424383	0.428349
	CoA008-196	0.12037	0.12037	0.87963	108	2	1.26865	0.367662	0.211763	0.213742
	CoA008-199	0.03704	0.037037	0.962963	108	2	1.07681	0.158411	0.0713306	0.0719972
	CoA008-200	0.02778	0.0277778	0.972222	108	2	1.0571	0.126931	0.0540123	0.0545171
	CoA008-202	0.01852	0.0185185	0.981481	108	2	1.03772	0.0922161	0.0363512	0.0366909
	CoA008-204	0.00926	0.00925926	0.990741	108	2	1.01869	0.0525693	0.0183471	0.0185185
	CoA008-205	0.00926	0.00925926	0.990741	108	2	1.01869	0.0525693	0.0183471	0.0185185
	CoA008-206	0.00926	0.00925926	0.990741	108	2	1.01869	0.0525693	0.0183471	0.0185185
	CoA008-209	0.02778	0.0277778	0.972222	108	2	1.0571	0.126931	0.0540123	0.0545171
	CoA008-211	0	0	1	108	0	1	0	0	0
	CoA008-224	0	0	1	108	0	1	0	0	0
	CoA008-230	0.06481	0.0648148	0.935185	108	2	1.13795	0.240015	0.121228	0.122361
	CoA011-167	0.00926	0.00925926	0.990741	108	2	1.01869	0.0525693	0.0183471	0.0185185
	CoA011-169	0.02778	0.0277778	0.972222	108	2	1.0571	0.126931	0.0540123	0.0545171
	CoA011-175	0.01852	0.0185185	0.981481	108	2	1.03772	0.0922161	0.0363512	0.0366909
	CoA011-187	0.18519	0.185185	0.814815	108	2	1.43222	0.479166	0.301783	0.304604
	CoA011-190	0.08333	0.0833333	0.916667	108	2	1.18033	0.286836	0.152778	0.154206
	CoA011-191	0.00926	0.00925926	0.990741	108	2	1.01869	0.0525693	0.0183471	0.0185185
	CoA011-193	0.25	0.25	0.75	108	2	1.6	0.562335	0.375	0.378505
	CoA011-196	0.10185	0.101852	0.898148	108	2	1.22392	0.329133	0.182956	0.184666
	CoA011-199	1	1	0	108	1	1	0	0	0
	CoA011-203	0.42593	0.425926	0.574074	108	2	1.95705	0.682133	0.489026	0.493596
	CoA011-205	0.00926	0.00925926	0.990741	108	2	1.01869	0.0525693	0.0183471	0.0185185
	CoA011-206	0.09259	0.0925926	0.907407	108	2	1.20198	0.308495	0.168038	0.169609
	CoA016-208	0.02778	0.0277778	0.972222	108	2	1.0571	0.126931	0.0540123	0.0545171
	CoA016-210	0.00926	0.00925926	0.990741	108	2	1.01869	0.0525693	0.0183471	0.0185185
	CoA016-211	0.91667	0.916667	0.0833333	108	2	1.18033	0.286836	0.152778	0.154206
	CoA016-214	0.05556	0.0555556	0.944444	108	2	1.11724	0.214559	0.104938	0.105919
	CoA016-217	0.2037	0.203704	0.796296	108	2	1.4802	0.505494	0.324417	0.327449
	CoA016-220	0.09259	0.0925926	0.907407	108	2	1.20198	0.308495	0.168038	0.169609
	CoA016-224	0.02778	0.0277778	0.972222	108	2	1.0571	0.126931	0.0540123	0.0545171
	CoA016-230	0.00926	0.00925926	0.990741	108	2	1.01869	0.0525693	0.0183471	0.0185185
	CoA016-248	0	0	1	108	0	1	0	0	0
	CoA016-251	0	0	1	108	0	1	0	0	0
	CoA016-266	0.00926	0.00925926	0.990741	108	2	1.01869	0.0525693	0.0183471	0.0185185
	CoA016-290	0.00926	0.00925926	0.990741	108	2	1.01869	0.0525693	0.0183471	0.0185185
	CoA016-293	0.91667	0.916667	0.0833333	108	2	1.18033	0.286836	0.152778	0.154206
	CoA016-359	0.25926	0.259259	0.740741	108	2	1.62361	0.572281	0.384088	0.387677
	CoA016-361	0.31481	0.314815	0.685185	108	2	1.75875	0.622899	0.431413	0.435445
	CoA016-365	0	0	1	108	0	1	0	0	0
	CoA016-367	0	0	1	108	0	1	0	0	0
	CoA020-164	0	0	1	108	0	1	0	0	0
	CoA020-177	0.55556	0.555556	0.444444	108	2	1.97561	0.686962	0.493827	0.498442
	CoA020-180	0.00926	0.00925926	0.990741	108	2	1.01869	0.0525693	0.0183471	0.0185185
	CoA020-194	0.00926	0.00925926	0.990741	108	2	1.01869	0.0525693	0.0183471	0.0185185
	CoA020-198	0.0463	0.0462963	0.953704	108	2	1.09686	0.187462	0.0883059	0.0891312
	CoA020-201	0.77778	0.777778	0.222222	108	2	1.5283	0.529706	0.345679	0.34891
	CoA020-203	0.01852	0.0185185	0.981481	108	2	1.03772	0.0922161	0.0363512	0.0366909
	CoA020-204	0.32407	0.324074	0.675926	108	2	1.77968	0.629902	0.4381	0.442195
	CoA020-207	0.9537	0.953704	0.0462963	108	2	1.09686	0.187462	0.0883059	0.0891312
	CoA020-209	0.00926	0.00925926	0.990741	108	2	1.01869	0.0525693	0.0183471	0.0185185
	CoA020-210	0.57407	0.574074	0.425926	108	2	1.95705	0.682133	0.489026	0.493596
	CoA020-214	0.13889	0.138889	0.861111	108	2	1.3144	0.402941	0.239198	0.241433
	CoA020-216	0.01852	0.0185185	0.981481	108	2	1.03772	0.0922161	0.0363512	0.0366909
	CoA020-217	0.10185	0.101852	0.898148	108	2	1.22392	0.329133	0.182956	0.184666
	CoA020-220	0.03704	0.037037	0.962963	108	2	1.07681	0.158411	0.0713306	0.0719972
	CoA020-222	0.00926	0.00925926	0.990741	108	2	1.01869	0.0525693	0.0183471	0.0185185
	CoA020-223	0.00926	0.00925926	0.990741	108	2	1.01869	0.0525693	0.0183471	0.0185185
	CoA020-229	0.00926	0.00925926	0.990741	108	2	1.01869	0.0525693	0.0183471	0.0185185
	CoA020-235	0.96296	0.962963	0.037037	108	2	1.07681	0.158411	0.0713306	0.0719972
	CoA020-248	0.00926	0.00925926	0.990741	108	2	1.01869	0.0525693	0.0183471	0.0185185
	CoA020-256	0.92593	0.925926	0.0740741	108	2	1.15898	0.264052	0.137174	0.138456
	CoA022-127	0.01852	0.0185185	0.981481	108	2	1.03772	0.0922161	0.0363512	0.0366909
	CoA022-128	0.02778	0.0277778	0.972222	108	2	1.0571	0.126931	0.0540123	0.0545171
	CoA022-130	0.00926	0.00925926	0.990741	108	2	1.01869	0.0525693	0.0183471	0.0185185
	CoA022-131	0.09259	0.0925926	0.907407	108	2	1.20198	0.308495	0.168038	0.169609
	CoA022-132	0.00926	0.00925926	0.990741	108	2	1.01869	0.0525693	0.0183471	0.0185185
	CoA022-133	0.66667	0.666667	0.333333	108	2	1.8	0.636514	0.444444	0.448598
	CoA022-134	0.00926	0.00925926	0.990741	108	2	1.01869	0.0525693	0.0183471	0.0185185
	CoA022-135	0.25926	0.259259	0.740741	108	2	1.62361	0.572281	0.384088	0.387677
	CoA022-137	0.30556	0.305556	0.694444	108	2	1.73727	0.615498	0.424383	0.428349
	CoA022-138	0.0463	0.0462963	0.953704	108	2	1.09686	0.187462	0.0883059	0.0891312
	CoA022-139	0.32407	0.324074	0.675926	108	2	1.77968	0.629902	0.4381	0.442195
	CoA022-141	0.23148	0.231481	0.768519	108	2	1.5523	0.54106	0.355796	0.359121
	CoA022-143	0.37037	0.37037	0.62963	108	2	1.87404	0.659153	0.466392	0.470751
	CoA022-145	0.39815	0.398148	0.601852	108	2	1.92032	0.672254	0.479252	0.483731
	CoA022-148	0.25	0.25	0.75	108	2	1.6	0.562335	0.375	0.378505
	CoA022-149	0.05556	0.0555556	0.944444	108	2	1.11724	0.214559	0.104938	0.105919
	CoA022-150	0.02778	0.0277778	0.972222	108	2	1.0571	0.126931	0.0540123	0.0545171
	CoA022-151	0.01852	0.0185185	0.981481	108	2	1.03772	0.0922161	0.0363512	0.0366909
	CoA022-152	0.25	0.25	0.75	108	2	1.6	0.562335	0.375	0.378505
	CoA022-153	0	0	1	108	0	1	0	0	0
	CoA022-154	0.12037	0.12037	0.87963	108	2	1.26865	0.367662	0.211763	0.213742
	CoA022-155	0	0	1	108	0	1	0	0	0
	CoA022-156	0.01852	0.0185185	0.981481	108	2	1.03772	0.0922161	0.0363512	0.0366909
	CoA022-160	0	0	1	108	0	1	0	0	0
	CoA022-162	0	0	1	108	0	1	0	0	0
	CoA022-164	0.03704	0.037037	0.962963	108	2	1.07681	0.158411	0.0713306	0.0719972
	CoA022-166	0	0	1	108	0	1	0	0	0
	CoA022-169	0	0	1	108	0	1	0	0	0
	CoA022-170	0	0	1	108	0	1	0	0	0
	CoA022-174	0	0	1	108	0	1	0	0	0
	CoA022-184	0	0	1	108	0	1	0	0	0
	CoA032-130	0.00926	0.00925926	0.990741	108	2	1.01869	0.0525693	0.0183471	0.0185185
	CoA032-137	0.00926	0.00925926	0.990741	108	2	1.01869	0.0525693	0.0183471	0.0185185
	CoA032-152	0.00926	0.00925926	0.990741	108	2	1.01869	0.0525693	0.0183471	0.0185185
	CoA032-153	0	0	1	108	0	1	0	0	0
	CoA032-156	0	0	1	108	0	1	0	0	0
	CoA032-161	0	0	1	108	0	1	0	0	0
	CoA032-163	0.0463	0.0462963	0.953704	108	2	1.09686	0.187462	0.0883059	0.0891312
	CoA032-164	0.12037	0.12037	0.87963	108	2	1.26865	0.367662	0.211763	0.213742
	CoA032-167	0.72222	0.722222	0.277778	108	2	1.6701	0.590842	0.401235	0.404984
	CoA032-168	0.00926	0.00925926	0.990741	108	2	1.01869	0.0525693	0.0183471	0.0185185
	CoA032-169	0.9537	0.953704	0.0462963	108	2	1.09686	0.187462	0.0883059	0.0891312
	CoA032-172	0.31481	0.314815	0.685185	108	2	1.75875	0.622899	0.431413	0.435445
	CoA032-175	0.65741	0.657407	0.342593	108	2	1.81966	0.64274	0.450446	0.454656
	CoA032-176	0	0	1	108	0	1	0	0	0
	CoA032-178	0.11111	0.111111	0.888889	108	2	1.24615	0.348832	0.197531	0.199377
	CoA032-181	0.03704	0.037037	0.962963	108	2	1.07681	0.158411	0.0713306	0.0719972
	CoA032-184	0	0	1	108	0	1	0	0	0
	CoA032-186	0.05556	0.0555556	0.944444	108	2	1.11724	0.214559	0.104938	0.105919
	CoA032-191	0.00926	0.00925926	0.990741	108	2	1.01869	0.0525693	0.0183471	0.0185185
	CoA032-195	0.00926	0.00925926	0.990741	108	2	1.01869	0.0525693	0.0183471	0.0185185
	CoA032-199	0.03704	0.037037	0.962963	108	2	1.07681	0.158411	0.0713306	0.0719972
	CoA032-204	0.00926	0.00925926	0.990741	108	2	1.01869	0.0525693	0.0183471	0.0185185
	CoA038-192	0.03704	0.037037	0.962963	108	2	1.07681	0.158411	0.0713306	0.0719972
	CoA038-195	0.11111	0.111111	0.888889	108	2	1.24615	0.348832	0.197531	0.199377
	CoA038-198	0.09259	0.0925926	0.907407	108	2	1.20198	0.308495	0.168038	0.169609
	CoA038-202	0.51852	0.518519	0.481481	108	2	1.99726	0.692461	0.499314	0.503981
	CoA038-205	0.83333	0.833333	0.166667	108	2	1.38462	0.450561	0.277778	0.280374
	CoA038-206	0.00926	0.00925926	0.990741	108	2	1.01869	0.0525693	0.0183471	0.0185185
	CoA038-207	0.05556	0.0555556	0.944444	108	2	1.11724	0.214559	0.104938	0.105919
	CoA038-208	0.50926	0.509259	0.490741	108	2	1.99931	0.692976	0.499829	0.5045
	CoA038-210	0.02778	0.0277778	0.972222	108	2	1.0571	0.126931	0.0540123	0.0545171
	CoA038-211	0.89815	0.898148	0.101852	108	2	1.22392	0.329133	0.182956	0.184666
	CoA038-215	0.21296	0.212963	0.787037	108	2	1.50426	0.517856	0.335219	0.338352
	CoA038-218	0.13889	0.138889	0.861111	108	2	1.3144	0.402941	0.239198	0.241433
	CoA038-221	0.0463	0.0462963	0.953704	108	2	1.09686	0.187462	0.0883059	0.0891312
	CoA039-103	0	0	1	108	0	1	0	0	0
	CoA039-105	0	0	1	108	0	1	0	0	0
	CoA039-107	0.02778	0.0277778	0.972222	108	2	1.0571	0.126931	0.0540123	0.0545171
	CoA039-109	0.16667	0.166667	0.833333	108	2	1.38462	0.450561	0.277778	0.280374
	CoA039-110	0	0	1	108	0	1	0	0	0
	CoA039-112	0.98148	0.981481	0.0185185	108	2	1.03772	0.0922161	0.0363512	0.0366909
	CoA039-115	0.40741	0.407407	0.592593	108	2	1.93369	0.675901	0.482853	0.487366
	CoA039-118	0.0463	0.0462963	0.953704	108	2	1.09686	0.187462	0.0883059	0.0891312
	CoA039-121	0	0	1	108	0	1	0	0	0
	CoA039-122	0	0	1	108	0	1	0	0	0
	CoA039-123	0	0	1	108	0	1	0	0	0
	CoA039-125	0	0	1	108	0	1	0	0	0
	CoA039-126	0	0	1	108	0	1	0	0	0
	CoA045-237	0.00926	0.00925926	0.990741	108	2	1.01869	0.0525693	0.0183471	0.0185185
	CoA045-238	0.05556	0.0555556	0.944444	108	2	1.11724	0.214559	0.104938	0.105919
	CoA045-242	0.12963	0.12963	0.87037	108	2	1.29141	0.385682	0.225652	0.22776
	CoA045-243	0.00926	0.00925926	0.990741	108	2	1.01869	0.0525693	0.0183471	0.0185185
	CoA045-245	0.72222	0.722222	0.277778	108	2	1.6701	0.590842	0.401235	0.404984
	CoA045-248	0.85185	0.851852	0.148148	108	2	1.33761	0.419483	0.252401	0.254759
	CoA045-249	0	0	1	108	0	1	0	0	0
	CoA045-250	0	0	1	108	0	1	0	0	0
	CoA045-251	0.31481	0.314815	0.685185	108	2	1.75875	0.622899	0.431413	0.435445
	CoA045-253	0	0	1	108	0	1	0	0	0
	CoA045-254	0.0463	0.0462963	0.953704	108	2	1.09686	0.187462	0.0883059	0.0891312
	CoA045-257	0.02778	0.0277778	0.972222	108	2	1.0571	0.126931	0.0540123	0.0545171
	CoA045-266	0.00926	0.00925926	0.990741	108	2	1.01869	0.0525693	0.0183471	0.0185185
	CoA045-288	0.00926	0.00925926	0.990741	108	2	1.01869	0.0525693	0.0183471	0.0185185
	CoA046-169	0.02778	0.0277778	0.972222	108	2	1.0571	0.126931	0.0540123	0.0545171
	CoA046-172	0.01852	0.0185185	0.981481	108	2	1.03772	0.0922161	0.0363512	0.0366909
	CoA046-175	0.00926	0.00925926	0.990741	108	2	1.01869	0.0525693	0.0183471	0.0185185
	CoA046-180	0	0	1	108	0	1	0	0	0
	CoA046-184	0	0	1	108	0	1	0	0	0
	CoA046-187	0.09259	0.0925926	0.907407	108	2	1.20198	0.308495	0.168038	0.169609
	CoA046-190	0	0	1	108	0	1	0	0	0
	CoA046-191	0.59259	0.592593	0.407407	108	2	1.93369	0.675901	0.482853	0.487366
	CoA046-195	0.55556	0.555556	0.444444	108	2	1.97561	0.686962	0.493827	0.498442
	CoA046-198	0	0	1	108	0	1	0	0	0
	CoA046-199	0.83333	0.833333	0.166667	108	2	1.38462	0.450561	0.277778	0.280374
	CoA046-201	0	0	1	108	0	1	0	0	0
	CoA046-202	0	0	1	108	0	1	0	0	0
	CoA046-203	0.03704	0.037037	0.962963	108	2	1.07681	0.158411	0.0713306	0.0719972
	CoA046-204	0.76852	0.768519	0.231481	108	2	1.5523	0.54106	0.355796	0.359121
	CoA046-206	0	0	1	108	0	1	0	0	0
	CoA046-208	0.03704	0.037037	0.962963	108	2	1.07681	0.158411	0.0713306	0.0719972
	CoA055-151	0	0	1	108	0	1	0	0	0
	CoA055-187	0	0	1	108	0	1	0	0	0
	CoA055-188	0	0	1	108	0	1	0	0	0
	CoA055-190	0	0	1	108	0	1	0	0	0
	CoA055-192	0	0	1	108	0	1	0	0	0
	CoA055-196	0	0	1	108	0	1	0	0	0
	CoA055-199	0	0	1	108	0	1	0	0	0
	CoA055-205	0	0	1	108	0	1	0	0	0
	CoA055-211	0	0	1	108	0	1	0	0	0
	CoA055-245	0.02778	0.0277778	0.972222	108	2	1.0571	0.126931	0.0540123	0.0545171
	CoA055-248	0.01852	0.0185185	0.981481	108	2	1.03772	0.0922161	0.0363512	0.0366909
	CoA055-257	0.02778	0.0277778	0.972222	108	2	1.0571	0.126931	0.0540123	0.0545171
	CoA055-260	0.05556	0.0555556	0.944444	108	2	1.11724	0.214559	0.104938	0.105919
	CoA055-263	0.05556	0.0555556	0.944444	108	2	1.11724	0.214559	0.104938	0.105919
	CoA055-266	1	1	0	108	1	1	0	0	0
	CoA055-268	0.07407	0.0740741	0.925926	108	2	1.15898	0.264052	0.137174	0.138456
	CoA055-269	0.02778	0.0277778	0.972222	108	2	1.0571	0.126931	0.0540123	0.0545171
	CoA055-271	0	0	1	108	0	1	0	0	0
	CoA055-272	0.22222	0.222222	0.777778	108	2	1.5283	0.529706	0.345679	0.34891
	CoA055-275	0.02778	0.0277778	0.972222	108	2	1.0571	0.126931	0.0540123	0.0545171
	CoA055-283	0.01852	0.0185185	0.981481	108	2	1.03772	0.0922161	0.0363512	0.0366909
	CoA055-313	0	0	1	108	0	1	0	0	0
	CoA069-211	0.10185	0.101852	0.898148	108	2	1.22392	0.329133	0.182956	0.184666
	CoA069-214	0.00926	0.00925926	0.990741	108	2	1.01869	0.0525693	0.0183471	0.0185185
	CoA069-215	0.82407	0.824074	0.175926	108	2	1.40836	0.465159	0.289952	0.292662
	CoA069-217	0.09259	0.0925926	0.907407	108	2	1.20198	0.308495	0.168038	0.169609
	CoA069-220	0	0	1	108	0	1	0	0	0
	CoA069-221	0.17593	0.175926	0.824074	108	2	1.40836	0.465159	0.289952	0.292662
	CoA069-223	0	0	1	108	0	1	0	0	0
	CoA069-224	0.99074	0.990741	0.00925926	108	2	1.01869	0.0525693	0.0183471	0.0185185
	CoA069-226	0.01852	0.0185185	0.981481	108	2	1.03772	0.0922161	0.0363512	0.0366909
	CoA069-227	0.18519	0.185185	0.814815	108	2	1.43222	0.479166	0.301783	0.304604
	CoA069-230	0.41667	0.416667	0.583333	108	2	1.94595	0.679193	0.486111	0.490654
	CoA069-233	0	0	1	108	0	1	0	0	0
	CoA069-236	0.02778	0.0277778	0.972222	108	2	1.0571	0.126931	0.0540123	0.0545171
	CoA069-242	0.05556	0.0555556	0.944444	108	2	1.11724	0.214559	0.104938	0.105919
	CoA069-245	0	0	1	108	0	1	0	0	0
	CoA069-252	0	0	1	108	0	1	0	0	0
	CoA069-255	0	0	1	108	0	1	0	0	0
	CoA069-266	0.00926	0.00925926	0.990741	108	2	1.01869	0.0525693	0.0183471	0.0185185
	CoA081-150	0.02778	0.0277778	0.972222	108	2	1.0571	0.126931	0.0540123	0.0545171
	CoA081-153	0.65741	0.657407	0.342593	108	2	1.81966	0.64274	0.450446	0.454656
	CoA081-156	1	1	0	108	1	1	0	0	0
	CoA081-159	0.00926	0.00925926	0.990741	108	2	1.01869	0.0525693	0.0183471	0.0185185
	CoA081-162	0.15741	0.157407	0.842593	108	2	1.36103	0.435346	0.265261	0.26774
	CoA081-181	0	0	1	108	0	1	0	0	0
	CoA081-184	0	0	1	108	0	1	0	0	0
	CoA084-106	0.48148	0.481481	0.518519	108	2	1.99726	0.692461	0.499314	0.503981
	CoA084-109	0.98148	0.981481	0.0185185	108	2	1.03772	0.0922161	0.0363512	0.0366909
	CoA084-112	0.00926	0.00925926	0.990741	108	2	1.01869	0.0525693	0.0183471	0.0185185
	CoA084-113	0.0463	0.0462963	0.953704	108	2	1.09686	0.187462	0.0883059	0.0891312
	CoA084-116	0.18519	0.185185	0.814815	108	2	1.43222	0.479166	0.301783	0.304604
	CoA084-119	0.02778	0.0277778	0.972222	108	2	1.0571	0.126931	0.0540123	0.0545171
	SJMCoa003-126	0.0463	0.0462963	0.953704	108	2	1.09686	0.187462	0.0883059	0.0891312
	SJMCoa003-129	0.2037	0.203704	0.796296	108	2	1.4802	0.505494	0.324417	0.327449
	SJMCoa003-132	0.66667	0.666667	0.333333	108	2	1.8	0.636514	0.444444	0.448598
	SJMCoa003-133	0	0	1	108	0	1	0	0	0
	SJMCoa003-134	0.59259	0.592593	0.407407	108	2	1.93369	0.675901	0.482853	0.487366
	SJMCoa003-137	0.99074	0.990741	0.00925926	108	2	1.01869	0.0525693	0.0183471	0.0185185
	SJMCoa003-141	0.37963	0.37963	0.62037	108	2	1.89044	0.663883	0.471022	0.475424
	SJMCoa003-144	0.23148	0.231481	0.768519	108	2	1.5523	0.54106	0.355796	0.359121
	SJMCoa003-147	0.06481	0.0648148	0.935185	108	2	1.13795	0.240015	0.121228	0.122361
	SJMCoa003-150	0.00926	0.00925926	0.990741	108	2	1.01869	0.0525693	0.0183471	0.0185185
	SJMCoa003-153	0.01852	0.0185185	0.981481	108	2	1.03772	0.0922161	0.0363512	0.0366909
	SJMCoa003-167	0.00926	0.00925926	0.990741	108	2	1.01869	0.0525693	0.0183471	0.0185185
	SJMCoa007-224	0.0463	0.0462963	0.953704	108	2	1.09686	0.187462	0.0883059	0.0891312
	SJMCoa007-263	0	0	1	108	0	1	0	0	0
	SJMCoa007-268	0.00926	0.00925926	0.990741	108	2	1.01869	0.0525693	0.0183471	0.0185185
	SJMCoa007-269	0.07407	0.0740741	0.925926	108	2	1.15898	0.264052	0.137174	0.138456
	SJMCoa007-272	0	0	1	108	0	1	0	0	0
	SJMCoa007-276	0.00926	0.00925926	0.990741	108	2	1.01869	0.0525693	0.0183471	0.0185185
	SJMCoa007-282	0	0	1	108	0	1	0	0	0
	SJMCoa007-283	0.03704	0.037037	0.962963	108	2	1.07681	0.158411	0.0713306	0.0719972
	SJMCoa007-285	0.36111	0.361111	0.638889	108	2	1.85673	0.654055	0.46142	0.465732
	SJMCoa007-286	0.06481	0.0648148	0.935185	108	2	1.13795	0.240015	0.121228	0.122361
	SJMCoa007-289	0.13889	0.138889	0.861111	108	2	1.3144	0.402941	0.239198	0.241433
	SJMCoa007-290	0.00926	0.00925926	0.990741	108	2	1.01869	0.0525693	0.0183471	0.0185185
	SJMCoa007-291	0.76852	0.768519	0.231481	108	2	1.5523	0.54106	0.355796	0.359121
	SJMCoa007-292	0.23148	0.231481	0.768519	108	2	1.5523	0.54106	0.355796	0.359121
	SJMCoa007-293	0.01852	0.0185185	0.981481	108	2	1.03772	0.0922161	0.0363512	0.0366909
	SJMCoa007-295	0.01852	0.0185185	0.981481	108	2	1.03772	0.0922161	0.0363512	0.0366909
	SJMCoa007-296	0	0	1	108	0	1	0	0	0
	SJMCoa007-297	0.11111	0.111111	0.888889	108	2	1.24615	0.348832	0.197531	0.199377
	SJMCoa007-298	0.52778	0.527778	0.472222	108	2	1.99385	0.691603	0.498457	0.503115
	SJMCoa007-301	0.2037	0.203704	0.796296	108	2	1.4802	0.505494	0.324417	0.327449
	SJMCoa007-304	0.08333	0.0833333	0.916667	108	2	1.18033	0.286836	0.152778	0.154206
	SJMCoa007-308	0.00926	0.00925926	0.990741	108	2	1.01869	0.0525693	0.0183471	0.0185185
	SJMCoa007-311	0.00926	0.00925926	0.990741	108	2	1.01869	0.0525693	0.0183471	0.0185185
	SJMCoa030-238	0.10185	0.101852	0.898148	108	2	1.22392	0.329133	0.182956	0.184666
	SJMCoa030-248	0	0	1	108	0	1	0	0	0
	SJMCoa030-250	0.00926	0.00925926	0.990741	108	2	1.01869	0.0525693	0.0183471	0.0185185
	SJMCoa030-251	0.0463	0.0462963	0.953704	108	2	1.09686	0.187462	0.0883059	0.0891312
	SJMCoa030-254	1	1	0	108	1	1	0	0	0
	SJMCoa030-257	0.50926	0.509259	0.490741	108	2	1.99931	0.692976	0.499829	0.5045
	SJMCoa030-260	0.19444	0.194444	0.805556	108	2	1.45618	0.492604	0.313272	0.316199
	SJMCoa030-262	0.03704	0.037037	0.962963	108	2	1.07681	0.158411	0.0713306	0.0719972
	SJMCoa030-263	0.10185	0.101852	0.898148	108	2	1.22392	0.329133	0.182956	0.184666
	SJMCoa030-266	0.02778	0.0277778	0.972222	108	2	1.0571	0.126931	0.0540123	0.0545171
	SJMCoa030-268	0.0463	0.0462963	0.953704	108	2	1.09686	0.187462	0.0883059	0.0891312
	SJMCoa030-271	0.05556	0.0555556	0.944444	108	2	1.11724	0.214559	0.104938	0.105919
	SJMCoa030-274	0.00926	0.00925926	0.990741	108	2	1.01869	0.0525693	0.0183471	0.0185185
	SJMCoa030-277	0.00926	0.00925926	0.990741	108	2	1.01869	0.0525693	0.0183471	0.0185185
	SJMCoa038-273	0.00926	0.00925926	0.990741	108	2	1.01869	0.0525693	0.0183471	0.0185185
	SJMCoa038-275	0.01852	0.0185185	0.981481	108	2	1.03772	0.0922161	0.0363512	0.0366909
	SJMCoa038-277	0.03704	0.037037	0.962963	108	2	1.07681	0.158411	0.0713306	0.0719972
	SJMCoa038-278	0	0	1	108	0	1	0	0	0
	SJMCoa038-280	0.00926	0.00925926	0.990741	108	2	1.01869	0.0525693	0.0183471	0.0185185
	SJMCoa038-282	0.02778	0.0277778	0.972222	108	2	1.0571	0.126931	0.0540123	0.0545171
	SJMCoa038-283	0.00926	0.00925926	0.990741	108	2	1.01869	0.0525693	0.0183471	0.0185185
	SJMCoa038-284	0.00926	0.00925926	0.990741	108	2	1.01869	0.0525693	0.0183471	0.0185185
	SJMCoa038-285	0.34259	0.342593	0.657407	108	2	1.81966	0.64274	0.450446	0.454656
	SJMCoa038-286	0.00926	0.00925926	0.990741	108	2	1.01869	0.0525693	0.0183471	0.0185185
	SJMCoa038-288	0.25926	0.259259	0.740741	108	2	1.62361	0.572281	0.384088	0.387677
	SJMCoa038-292	0.02778	0.0277778	0.972222	108	2	1.0571	0.126931	0.0540123	0.0545171
	SJMCoa038-294	0.0463	0.0462963	0.953704	108	2	1.09686	0.187462	0.0883059	0.0891312
	SJMCoa038-295	0.62963	0.62963	0.37037	108	2	1.87404	0.659153	0.466392	0.470751
	SJMCoa038-296	0.10185	0.101852	0.898148	108	2	1.22392	0.329133	0.182956	0.184666
	SJMCoa038-299	0.31481	0.314815	0.685185	108	2	1.75875	0.622899	0.431413	0.435445
	SJMCoa038-300	0.08333	0.0833333	0.916667	108	2	1.18033	0.286836	0.152778	0.154206
	SJMCoa038-304	0.05556	0.0555556	0.944444	108	2	1.11724	0.214559	0.104938	0.105919
	SJMCoa045-291	0	0	1	108	0	1	0	0	0
	SJMCoa045-292	0.08333	0.0833333	0.916667	108	2	1.18033	0.286836	0.152778	0.154206
	SJMCoa045-293	0.2037	0.203704	0.796296	108	2	1.4802	0.505494	0.324417	0.327449
	SJMCoa045-295	0.64815	0.648148	0.351852	108	2	1.83859	0.648585	0.456104	0.460367
	SJMCoa045-296	0.06481	0.0648148	0.935185	108	2	1.13795	0.240015	0.121228	0.122361
	SJMCoa045-297	0.40741	0.407407	0.592593	108	2	1.93369	0.675901	0.482853	0.487366
	SJMCoa045-298	0	0	1	108	0	1	0	0	0
	SJMCoa045-299	0	0	1	108	0	1	0	0	0
	SJMCoa045-300	0.02778	0.0277778	0.972222	108	2	1.0571	0.126931	0.0540123	0.0545171
	SJMCoa045-301	0.01852	0.0185185	0.981481	108	2	1.03772	0.0922161	0.0363512	0.0366909
	SJMCoa045-302	0.06481	0.0648148	0.935185	108	2	1.13795	0.240015	0.121228	0.122361
	SJMCoa045-303	0.68519	0.685185	0.314815	108	2	1.75875	0.622899	0.431413	0.435445
	SJMCoa045-304	0.02778	0.0277778	0.972222	108	2	1.0571	0.126931	0.0540123	0.0545171
	SJMCoa045-305	0.01852	0.0185185	0.981481	108	2	1.03772	0.0922161	0.0363512	0.0366909
	SJMCoa045-307	0.12037	0.12037	0.87963	108	2	1.26865	0.367662	0.211763	0.213742
	SJMCoa045-309	0.01852	0.0185185	0.981481	108	2	1.03772	0.0922161	0.0363512	0.0366909
	SJMCoa045-310	0.01852	0.0185185	0.981481	108	2	1.03772	0.0922161	0.0363512	0.0366909
	SJMCoa045-313	0.0463	0.0462963	0.953704	108	2	1.09686	0.187462	0.0883059	0.0891312
	SJMCoa045-317	0.02778	0.0277778	0.972222	108	2	1.0571	0.126931	0.0540123	0.0545171
	SJMCoa049-270	0.00926	0.00925926	0.990741	108	2	1.01869	0.0525693	0.0183471	0.0185185
	SJMCoa049-272	0.07407	0.0740741	0.925926	108	2	1.15898	0.264052	0.137174	0.138456
	SJMCoa049-275	0.76852	0.768519	0.231481	108	2	1.5523	0.54106	0.355796	0.359121
	SJMCoa049-278	0.68519	0.685185	0.314815	108	2	1.75875	0.622899	0.431413	0.435445
	SJMCoa049-281	0.34259	0.342593	0.657407	108	2	1.81966	0.64274	0.450446	0.454656
	SJMCoa049-283	0.16667	0.166667	0.833333	108	2	1.38462	0.450561	0.277778	0.280374
	SJMCoa049-286	0.02778	0.0277778	0.972222	108	2	1.0571	0.126931	0.0540123	0.0545171
	SJMCoa050-253	0.03704	0.037037	0.962963	108	2	1.07681	0.158411	0.0713306	0.0719972
	SJMCoa050-255	0.00926	0.00925926	0.990741	108	2	1.01869	0.0525693	0.0183471	0.0185185
	SJMCoa050-261	0	0	1	108	0	1	0	0	0
	SJMCoa050-263	0.12963	0.12963	0.87037	108	2	1.29141	0.385682	0.225652	0.22776
	SJMCoa050-265	0.02778	0.0277778	0.972222	108	2	1.0571	0.126931	0.0540123	0.0545171
	SJMCoa050-267	1	1	0	108	1	1	0	0	0
	SJMCoa050-269	0.00926	0.00925926	0.990741	108	2	1.01869	0.0525693	0.0183471	0.0185185
	SJMCoa050-270	0.25	0.25	0.75	108	2	1.6	0.562335	0.375	0.378505
	SJMCoa050-272	0.00926	0.00925926	0.990741	108	2	1.01869	0.0525693	0.0183471	0.0185185
	SJMCoa050-273	0.01852	0.0185185	0.981481	108	2	1.03772	0.0922161	0.0363512	0.0366909
	SJMCoa058-197	0.01852	0.0185185	0.981481	108	2	1.03772	0.0922161	0.0363512	0.0366909
	SJMCoa058-201	0.01852	0.0185185	0.981481	108	2	1.03772	0.0922161	0.0363512	0.0366909
	SJMCoa058-203	0.03704	0.037037	0.962963	108	2	1.07681	0.158411	0.0713306	0.0719972
	SJMCoa058-204	0.16667	0.166667	0.833333	108	2	1.38462	0.450561	0.277778	0.280374
	SJMCoa058-207	0.0463	0.0462963	0.953704	108	2	1.09686	0.187462	0.0883059	0.0891312
	SJMCoa058-210	0.21296	0.212963	0.787037	108	2	1.50426	0.517856	0.335219	0.338352
	SJMCoa058-216	0.00926	0.00925926	0.990741	108	2	1.01869	0.0525693	0.0183471	0.0185185
	SJMCoa058-218	0.02778	0.0277778	0.972222	108	2	1.0571	0.126931	0.0540123	0.0545171
	SJMCoa058-222	0.01852	0.0185185	0.981481	108	2	1.03772	0.0922161	0.0363512	0.0366909
	SJMCoa058-251	0.12963	0.12963	0.87037	108	2	1.29141	0.385682	0.225652	0.22776
	SJMCoa058-253	0	0	1	108	0	1	0	0	0
	SJMCoa058-256	0.34259	0.342593	0.657407	108	2	1.81966	0.64274	0.450446	0.454656
	SJMCoa058-259	0.07407	0.0740741	0.925926	108	2	1.15898	0.264052	0.137174	0.138456
	SJMCoa058-262	0.01852	0.0185185	0.981481	108	2	1.03772	0.0922161	0.0363512	0.0366909
	SJMCoa058-265	0.11111	0.111111	0.888889	108	2	1.24615	0.348832	0.197531	0.199377
	SJMCoa058-266	0	0	1	108	0	1	0	0	0
	SJMCoa090-173	0.17593	0.175926	0.824074	108	2	1.40836	0.465159	0.289952	0.292662
	SJMCoa090-176	0.14815	0.148148	0.851852	108	2	1.33761	0.419483	0.252401	0.254759
	SJMCoa090-179	0.89815	0.898148	0.101852	108	2	1.22392	0.329133	0.182956	0.184666
	SJMCoa090-182	0.57407	0.574074	0.425926	108	2	1.95705	0.682133	0.489026	0.493596
	SJMCoa090-185	0.69444	0.694444	0.305556	108	2	1.73727	0.615498	0.424383	0.428349
	SJMCoa090-188	0.44444	0.444444	0.555556	108	2	1.97561	0.686962	0.493827	0.498442
	SJMCoa090-191	0.16667	0.166667	0.833333	108	2	1.38462	0.450561	0.277778	0.280374
	SJMCoa090-194	0.19444	0.194444	0.805556	108	2	1.45618	0.492604	0.313272	0.316199
	SJMCoa090-197	0.06481	0.0648148	0.935185	108	2	1.13795	0.240015	0.121228	0.122361
	SJMCoa090-200	0.02778	0.0277778	0.972222	108	2	1.0571	0.126931	0.0540123	0.0545171
	SJMCoa090-203	0.06481	0.0648148	0.935185	108	2	1.13795	0.240015	0.121228	0.122361
POP2	CoA007-176	0	0	1	17	0	1	0	0	0
	CoA007-181	0	0	1	17	0	1	0	0	0
	CoA007-184	0	0	1	17	0	1	0	0	0
	CoA007-237	0	0	1	17	0	1	0	0	0
	CoA007-238	0.23529	0.235294	0.764706	17	2	1.56216	0.545595	0.359862	0.382353
	CoA007-240	0	0	1	17	0	1	0	0	0
	CoA007-241	0.05882	0.0588235	0.941176	17	2	1.12451	0.223718	0.110727	0.117647
	CoA007-243	0	0	1	17	0	1	0	0	0
	CoA007-245	1	1	0	17	1	1	0	0	0
	CoA007-247	0	0	1	17	0	1	0	0	0
	CoA007-248	1	1	0	17	1	1	0	0	0
	CoA007-249	0	0	1	17	0	1	0	0	0
	CoA007-250	0	0	1	17	0	1	0	0	0
	CoA007-251	0.52941	0.529412	0.470588	17	2	1.9931	0.691416	0.49827	0.529412
	CoA007-254	0	0	1	17	0	1	0	0	0
	CoA007-257	0	0	1	17	0	1	0	0	0
	CoA008-138	0	0	1	17	0	1	0	0	0
	CoA008-150	0	0	1	17	0	1	0	0	0
	CoA008-166	0	0	1	17	0	1	0	0	0
	CoA008-167	0	0	1	17	0	1	0	0	0
	CoA008-169	0	0	1	17	0	1	0	0	0
	CoA008-170	0	0	1	17	0	1	0	0	0
	CoA008-172	0	0	1	17	0	1	0	0	0
	CoA008-176	1	1	0	17	1	1	0	0	0
	CoA008-177	0	0	1	17	0	1	0	0	0
	CoA008-180	0.05882	0.0588235	0.941176	17	2	1.12451	0.223718	0.110727	0.117647
	CoA008-181	0	0	1	17	0	1	0	0	0
	CoA008-184	1	1	0	17	1	1	0	0	0
	CoA008-188	0.88235	0.882353	0.117647	17	2	1.26201	0.362211	0.207612	0.220588
	CoA008-190	0	0	1	17	0	1	0	0	0
	CoA008-192	0.64706	0.647059	0.352941	17	2	1.84076	0.649248	0.456747	0.485294
	CoA008-196	0.05882	0.0588235	0.941176	17	2	1.12451	0.223718	0.110727	0.117647
	CoA008-199	0	0	1	17	0	1	0	0	0
	CoA008-200	0.05882	0.0588235	0.941176	17	2	1.12451	0.223718	0.110727	0.117647
	CoA008-202	0	0	1	17	0	1	0	0	0
	CoA008-204	0	0	1	17	0	1	0	0	0
	CoA008-205	0.05882	0.0588235	0.941176	17	2	1.12451	0.223718	0.110727	0.117647
	CoA008-206	0	0	1	17	0	1	0	0	0
	CoA008-209	0	0	1	17	0	1	0	0	0
	CoA008-211	0.05882	0.0588235	0.941176	17	2	1.12451	0.223718	0.110727	0.117647
	CoA008-224	0	0	1	17	0	1	0	0	0
	CoA008-230	0	0	1	17	0	1	0	0	0
	CoA011-167	0	0	1	17	0	1	0	0	0
	CoA011-169	0	0	1	17	0	1	0	0	0
	CoA011-175	0	0	1	17	0	1	0	0	0
	CoA011-187	1	1	0	17	1	1	0	0	0
	CoA011-190	0.29412	0.294118	0.705882	17	2	1.71006	0.605797	0.415225	0.441176
	CoA011-191	0	0	1	17	0	1	0	0	0
	CoA011-193	0.70588	0.705882	0.294118	17	2	1.71006	0.605797	0.415225	0.441176
	CoA011-196	0.64706	0.647059	0.352941	17	2	1.84076	0.649248	0.456747	0.485294
	CoA011-199	1	1	0	17	1	1	0	0	0
	CoA011-203	0.11765	0.117647	0.882353	17	2	1.26201	0.362211	0.207612	0.220588
	CoA011-205	0	0	1	17	0	1	0	0	0
	CoA011-206	0	0	1	17	0	1	0	0	0
	CoA016-208	0.05882	0.0588235	0.941176	17	2	1.12451	0.223718	0.110727	0.117647
	CoA016-210	0	0	1	17	0	1	0	0	0
	CoA016-211	1	1	0	17	1	1	0	0	0
	CoA016-214	0	0	1	17	0	1	0	0	0
	CoA016-217	0.47059	0.470588	0.529412	17	2	1.9931	0.691416	0.49827	0.529412
	CoA016-220	0	0	1	17	0	1	0	0	0
	CoA016-224	0	0	1	17	0	1	0	0	0
	CoA016-230	0	0	1	17	0	1	0	0	0
	CoA016-248	0.05882	0.0588235	0.941176	17	2	1.12451	0.223718	0.110727	0.117647
	CoA016-251	0.05882	0.0588235	0.941176	17	2	1.12451	0.223718	0.110727	0.117647
	CoA016-266	0	0	1	17	0	1	0	0	0
	CoA016-290	0	0	1	17	0	1	0	0	0
	CoA016-293	0.76471	0.764706	0.235294	17	2	1.56216	0.545595	0.359862	0.382353
	CoA016-359	0	0	1	17	0	1	0	0	0
	CoA016-361	0	0	1	17	0	1	0	0	0
	CoA016-365	0	0	1	17	0	1	0	0	0
	CoA016-367	0	0	1	17	0	1	0	0	0
	CoA020-164	0	0	1	17	0	1	0	0	0
	CoA020-177	0.35294	0.352941	0.647059	17	2	1.84076	0.649248	0.456747	0.485294
	CoA020-180	0.11765	0.117647	0.882353	17	2	1.26201	0.362211	0.207612	0.220588
	CoA020-194	0	0	1	17	0	1	0	0	0
	CoA020-198	0	0	1	17	0	1	0	0	0
	CoA020-201	0.70588	0.705882	0.294118	17	2	1.71006	0.605797	0.415225	0.441176
	CoA020-203	0.11765	0.117647	0.882353	17	2	1.26201	0.362211	0.207612	0.220588
	CoA020-204	0.29412	0.294118	0.705882	17	2	1.71006	0.605797	0.415225	0.441176
	CoA020-207	1	1	0	17	1	1	0	0	0
	CoA020-209	0.05882	0.0588235	0.941176	17	2	1.12451	0.223718	0.110727	0.117647
	CoA020-210	0.64706	0.647059	0.352941	17	2	1.84076	0.649248	0.456747	0.485294
	CoA020-214	0.47059	0.470588	0.529412	17	2	1.9931	0.691416	0.49827	0.529412
	CoA020-216	0.11765	0.117647	0.882353	17	2	1.26201	0.362211	0.207612	0.220588
	CoA020-217	0	0	1	17	0	1	0	0	0
	CoA020-220	0.17647	0.176471	0.823529	17	2	1.40976	0.465999	0.290657	0.308824
	CoA020-222	0	0	1	17	0	1	0	0	0
	CoA020-223	0	0	1	17	0	1	0	0	0
	CoA020-229	0	0	1	17	0	1	0	0	0
	CoA020-235	0.29412	0.294118	0.705882	17	2	1.71006	0.605797	0.415225	0.441176
	CoA020-248	0	0	1	17	0	1	0	0	0
	CoA020-256	0.17647	0.176471	0.823529	17	2	1.40976	0.465999	0.290657	0.308824
	CoA022-127	0.11765	0.117647	0.882353	17	2	1.26201	0.362211	0.207612	0.220588
	CoA022-128	0	0	1	17	0	1	0	0	0
	CoA022-130	0	0	1	17	0	1	0	0	0
	CoA022-131	0	0	1	17	0	1	0	0	0
	CoA022-132	0	0	1	17	0	1	0	0	0
	CoA022-133	0.70588	0.705882	0.294118	17	2	1.71006	0.605797	0.415225	0.441176
	CoA022-134	0	0	1	17	0	1	0	0	0
	CoA022-135	0.23529	0.235294	0.764706	17	2	1.56216	0.545595	0.359862	0.382353
	CoA022-137	0.29412	0.294118	0.705882	17	2	1.71006	0.605797	0.415225	0.441176
	CoA022-138	0	0	1	17	0	1	0	0	0
	CoA022-139	0.47059	0.470588	0.529412	17	2	1.9931	0.691416	0.49827	0.529412
	CoA022-141	0.52941	0.529412	0.470588	17	2	1.9931	0.691416	0.49827	0.529412
	CoA022-143	0.70588	0.705882	0.294118	17	2	1.71006	0.605797	0.415225	0.441176
	CoA022-145	0.64706	0.647059	0.352941	17	2	1.84076	0.649248	0.456747	0.485294
	CoA022-148	0.41176	0.411765	0.588235	17	2	1.9396	0.677494	0.484429	0.514706
	CoA022-149	0	0	1	17	0	1	0	0	0
	CoA022-150	0.11765	0.117647	0.882353	17	2	1.26201	0.362211	0.207612	0.220588
	CoA022-151	0	0	1	17	0	1	0	0	0
	CoA022-152	0.17647	0.176471	0.823529	17	2	1.40976	0.465999	0.290657	0.308824
	CoA022-153	0	0	1	17	0	1	0	0	0
	CoA022-154	0.17647	0.176471	0.823529	17	2	1.40976	0.465999	0.290657	0.308824
	CoA022-155	0.05882	0.0588235	0.941176	17	2	1.12451	0.223718	0.110727	0.117647
	CoA022-156	0	0	1	17	0	1	0	0	0
	CoA022-160	0	0	1	17	0	1	0	0	0
	CoA022-162	0	0	1	17	0	1	0	0	0
	CoA022-164	0.05882	0.0588235	0.941176	17	2	1.12451	0.223718	0.110727	0.117647
	CoA022-166	0	0	1	17	0	1	0	0	0
	CoA022-169	0.05882	0.0588235	0.941176	17	2	1.12451	0.223718	0.110727	0.117647
	CoA022-170	0	0	1	17	0	1	0	0	0
	CoA022-174	0	0	1	17	0	1	0	0	0
	CoA022-184	0	0	1	17	0	1	0	0	0
	CoA032-130	0	0	1	17	0	1	0	0	0
	CoA032-137	0	0	1	17	0	1	0	0	0
	CoA032-152	0	0	1	17	0	1	0	0	0
	CoA032-153	0	0	1	17	0	1	0	0	0
	CoA032-156	0	0	1	17	0	1	0	0	0
	CoA032-161	0.23529	0.235294	0.764706	17	2	1.56216	0.545595	0.359862	0.382353
	CoA032-163	0.05882	0.0588235	0.941176	17	2	1.12451	0.223718	0.110727	0.117647
	CoA032-164	0.11765	0.117647	0.882353	17	2	1.26201	0.362211	0.207612	0.220588
	CoA032-167	0.70588	0.705882	0.294118	17	2	1.71006	0.605797	0.415225	0.441176
	CoA032-168	0	0	1	17	0	1	0	0	0
	CoA032-169	1	1	0	17	1	1	0	0	0
	CoA032-172	0.52941	0.529412	0.470588	17	2	1.9931	0.691416	0.49827	0.529412
	CoA032-175	0.47059	0.470588	0.529412	17	2	1.9931	0.691416	0.49827	0.529412
	CoA032-176	0.05882	0.0588235	0.941176	17	2	1.12451	0.223718	0.110727	0.117647
	CoA032-178	0	0	1	17	0	1	0	0	0
	CoA032-181	0.23529	0.235294	0.764706	17	2	1.56216	0.545595	0.359862	0.382353
	CoA032-184	0.05882	0.0588235	0.941176	17	2	1.12451	0.223718	0.110727	0.117647
	CoA032-186	0	0	1	17	0	1	0	0	0
	CoA032-191	0	0	1	17	0	1	0	0	0
	CoA032-195	0	0	1	17	0	1	0	0	0
	CoA032-199	0	0	1	17	0	1	0	0	0
	CoA032-204	0	0	1	17	0	1	0	0	0
	CoA038-192	0.52941	0.529412	0.470588	17	2	1.9931	0.691416	0.49827	0.529412
	CoA038-195	0.23529	0.235294	0.764706	17	2	1.56216	0.545595	0.359862	0.382353
	CoA038-198	0.23529	0.235294	0.764706	17	2	1.56216	0.545595	0.359862	0.382353
	CoA038-202	0.47059	0.470588	0.529412	17	2	1.9931	0.691416	0.49827	0.529412
	CoA038-205	0.94118	0.941176	0.0588235	17	2	1.12451	0.223718	0.110727	0.117647
	CoA038-206	0	0	1	17	0	1	0	0	0
	CoA038-207	0.17647	0.176471	0.823529	17	2	1.40976	0.465999	0.290657	0.308824
	CoA038-208	0.52941	0.529412	0.470588	17	2	1.9931	0.691416	0.49827	0.529412
	CoA038-210	0	0	1	17	0	1	0	0	0
	CoA038-211	1	1	0	17	1	1	0	0	0
	CoA038-215	0.11765	0.117647	0.882353	17	2	1.26201	0.362211	0.207612	0.220588
	CoA038-218	0	0	1	17	0	1	0	0	0
	CoA038-221	0	0	1	17	0	1	0	0	0
	CoA039-103	0	0	1	17	0	1	0	0	0
	CoA039-105	0	0	1	17	0	1	0	0	0
	CoA039-107	0.05882	0.0588235	0.941176	17	2	1.12451	0.223718	0.110727	0.117647
	CoA039-109	0.41176	0.411765	0.588235	17	2	1.9396	0.677494	0.484429	0.514706
	CoA039-110	0.05882	0.0588235	0.941176	17	2	1.12451	0.223718	0.110727	0.117647
	CoA039-112	0.94118	0.941176	0.0588235	17	2	1.12451	0.223718	0.110727	0.117647
	CoA039-115	0.47059	0.470588	0.529412	17	2	1.9931	0.691416	0.49827	0.529412
	CoA039-118	0.05882	0.0588235	0.941176	17	2	1.12451	0.223718	0.110727	0.117647
	CoA039-121	0.05882	0.0588235	0.941176	17	2	1.12451	0.223718	0.110727	0.117647
	CoA039-122	0.05882	0.0588235	0.941176	17	2	1.12451	0.223718	0.110727	0.117647
	CoA039-123	0.05882	0.0588235	0.941176	17	2	1.12451	0.223718	0.110727	0.117647
	CoA039-125	0	0	1	17	0	1	0	0	0
	CoA039-126	0	0	1	17	0	1	0	0	0
	CoA045-237	0.17647	0.176471	0.823529	17	2	1.40976	0.465999	0.290657	0.308824
	CoA045-238	0	0	1	17	0	1	0	0	0
	CoA045-242	0.11765	0.117647	0.882353	17	2	1.26201	0.362211	0.207612	0.220588
	CoA045-243	0.17647	0.176471	0.823529	17	2	1.40976	0.465999	0.290657	0.308824
	CoA045-245	1	1	0	17	1	1	0	0	0
	CoA045-248	0.11765	0.117647	0.882353	17	2	1.26201	0.362211	0.207612	0.220588
	CoA045-249	0.23529	0.235294	0.764706	17	2	1.56216	0.545595	0.359862	0.382353
	CoA045-250	0	0	1	17	0	1	0	0	0
	CoA045-251	0	0	1	17	0	1	0	0	0
	CoA045-253	0	0	1	17	0	1	0	0	0
	CoA045-254	0	0	1	17	0	1	0	0	0
	CoA045-257	0	0	1	17	0	1	0	0	0
	CoA045-266	0	0	1	17	0	1	0	0	0
	CoA045-288	0	0	1	17	0	1	0	0	0
	CoA046-169	0	0	1	17	0	1	0	0	0
	CoA046-172	0	0	1	17	0	1	0	0	0
	CoA046-175	0	0	1	17	0	1	0	0	0
	CoA046-180	0	0	1	17	0	1	0	0	0
	CoA046-184	0	0	1	17	0	1	0	0	0
	CoA046-187	0	0	1	17	0	1	0	0	0
	CoA046-190	0	0	1	17	0	1	0	0	0
	CoA046-191	0.52941	0.529412	0.470588	17	2	1.9931	0.691416	0.49827	0.529412
	CoA046-195	1	1	0	17	1	1	0	0	0
	CoA046-198	0	0	1	17	0	1	0	0	0
	CoA046-199	0.76471	0.764706	0.235294	17	2	1.56216	0.545595	0.359862	0.382353
	CoA046-201	0.05882	0.0588235	0.941176	17	2	1.12451	0.223718	0.110727	0.117647
	CoA046-202	0	0	1	17	0	1	0	0	0
	CoA046-203	0	0	1	17	0	1	0	0	0
	CoA046-204	0.64706	0.647059	0.352941	17	2	1.84076	0.649248	0.456747	0.485294
	CoA046-206	0	0	1	17	0	1	0	0	0
	CoA046-208	0	0	1	17	0	1	0	0	0
	CoA055-151	0.05882	0.0588235	0.941176	17	2	1.12451	0.223718	0.110727	0.117647
	CoA055-187	0.11765	0.117647	0.882353	17	2	1.26201	0.362211	0.207612	0.220588
	CoA055-188	0.05882	0.0588235	0.941176	17	2	1.12451	0.223718	0.110727	0.117647
	CoA055-190	0.11765	0.117647	0.882353	17	2	1.26201	0.362211	0.207612	0.220588
	CoA055-192	0.05882	0.0588235	0.941176	17	2	1.12451	0.223718	0.110727	0.117647
	CoA055-196	0.11765	0.117647	0.882353	17	2	1.26201	0.362211	0.207612	0.220588
	CoA055-199	0.11765	0.117647	0.882353	17	2	1.26201	0.362211	0.207612	0.220588
	CoA055-205	0.05882	0.0588235	0.941176	17	2	1.12451	0.223718	0.110727	0.117647
	CoA055-211	0.05882	0.0588235	0.941176	17	2	1.12451	0.223718	0.110727	0.117647
	CoA055-245	0	0	1	17	0	1	0	0	0
	CoA055-248	0	0	1	17	0	1	0	0	0
	CoA055-257	0	0	1	17	0	1	0	0	0
	CoA055-260	0	0	1	17	0	1	0	0	0
	CoA055-263	0.11765	0.117647	0.882353	17	2	1.26201	0.362211	0.207612	0.220588
	CoA055-266	1	1	0	17	1	1	0	0	0
	CoA055-268	0.05882	0.0588235	0.941176	17	2	1.12451	0.223718	0.110727	0.117647
	CoA055-269	0.17647	0.176471	0.823529	17	2	1.40976	0.465999	0.290657	0.308824
	CoA055-271	0	0	1	17	0	1	0	0	0
	CoA055-272	0.52941	0.529412	0.470588	17	2	1.9931	0.691416	0.49827	0.529412
	CoA055-275	0.17647	0.176471	0.823529	17	2	1.40976	0.465999	0.290657	0.308824
	CoA055-283	0.11765	0.117647	0.882353	17	2	1.26201	0.362211	0.207612	0.220588
	CoA055-313	0.05882	0.0588235	0.941176	17	2	1.12451	0.223718	0.110727	0.117647
	CoA069-211	0.41176	0.411765	0.588235	17	2	1.9396	0.677494	0.484429	0.514706
	CoA069-214	0	0	1	17	0	1	0	0	0
	CoA069-215	1	1	0	17	1	1	0	0	0
	CoA069-217	0.05882	0.0588235	0.941176	17	2	1.12451	0.223718	0.110727	0.117647
	CoA069-220	0.05882	0.0588235	0.941176	17	2	1.12451	0.223718	0.110727	0.117647
	CoA069-221	0.05882	0.0588235	0.941176	17	2	1.12451	0.223718	0.110727	0.117647
	CoA069-223	0	0	1	17	0	1	0	0	0
	CoA069-224	1	1	0	17	1	1	0	0	0
	CoA069-226	0	0	1	17	0	1	0	0	0
	CoA069-227	0.47059	0.470588	0.529412	17	2	1.9931	0.691416	0.49827	0.529412
	CoA069-230	0.41176	0.411765	0.588235	17	2	1.9396	0.677494	0.484429	0.514706
	CoA069-233	0.05882	0.0588235	0.941176	17	2	1.12451	0.223718	0.110727	0.117647
	CoA069-236	0	0	1	17	0	1	0	0	0
	CoA069-242	0	0	1	17	0	1	0	0	0
	CoA069-245	0	0	1	17	0	1	0	0	0
	CoA069-252	0.05882	0.0588235	0.941176	17	2	1.12451	0.223718	0.110727	0.117647
	CoA069-255	0.05882	0.0588235	0.941176	17	2	1.12451	0.223718	0.110727	0.117647
	CoA069-266	0	0	1	17	0	1	0	0	0
	CoA081-150	0	0	1	17	0	1	0	0	0
	CoA081-153	1	1	0	17	1	1	0	0	0
	CoA081-156	1	1	0	17	1	1	0	0	0
	CoA081-159	0	0	1	17	0	1	0	0	0
	CoA081-162	0	0	1	17	0	1	0	0	0
	CoA081-181	0.05882	0.0588235	0.941176	17	2	1.12451	0.223718	0.110727	0.117647
	CoA081-184	0.05882	0.0588235	0.941176	17	2	1.12451	0.223718	0.110727	0.117647
	CoA084-106	0.41176	0.411765	0.588235	17	2	1.9396	0.677494	0.484429	0.514706
	CoA084-109	0.94118	0.941176	0.0588235	17	2	1.12451	0.223718	0.110727	0.117647
	CoA084-112	0	0	1	17	0	1	0	0	0
	CoA084-113	0.29412	0.294118	0.705882	17	2	1.71006	0.605797	0.415225	0.441176
	CoA084-116	0.35294	0.352941	0.647059	17	2	1.84076	0.649248	0.456747	0.485294
	CoA084-119	0.17647	0.176471	0.823529	17	2	1.40976	0.465999	0.290657	0.308824
	SJMCoa003-126	0	0	1	17	0	1	0	0	0
	SJMCoa003-129	0.11765	0.117647	0.882353	17	2	1.26201	0.362211	0.207612	0.220588
	SJMCoa003-132	0.88235	0.882353	0.117647	17	2	1.26201	0.362211	0.207612	0.220588
	SJMCoa003-133	0.05882	0.0588235	0.941176	17	2	1.12451	0.223718	0.110727	0.117647
	SJMCoa003-134	0.64706	0.647059	0.352941	17	2	1.84076	0.649248	0.456747	0.485294
	SJMCoa003-137	0.82353	0.823529	0.176471	17	2	1.40976	0.465999	0.290657	0.308824
	SJMCoa003-141	0.11765	0.117647	0.882353	17	2	1.26201	0.362211	0.207612	0.220588
	SJMCoa003-144	0.17647	0.176471	0.823529	17	2	1.40976	0.465999	0.290657	0.308824
	SJMCoa003-147	0.17647	0.176471	0.823529	17	2	1.40976	0.465999	0.290657	0.308824
	SJMCoa003-150	0	0	1	17	0	1	0	0	0
	SJMCoa003-153	0	0	1	17	0	1	0	0	0
	SJMCoa003-167	0	0	1	17	0	1	0	0	0
	SJMCoa007-224	0.47059	0.470588	0.529412	17	2	1.9931	0.691416	0.49827	0.529412
	SJMCoa007-263	0.05882	0.0588235	0.941176	17	2	1.12451	0.223718	0.110727	0.117647
	SJMCoa007-268	0	0	1	17	0	1	0	0	0
	SJMCoa007-269	0.05882	0.0588235	0.941176	17	2	1.12451	0.223718	0.110727	0.117647
	SJMCoa007-272	0	0	1	17	0	1	0	0	0
	SJMCoa007-276	0	0	1	17	0	1	0	0	0
	SJMCoa007-282	0	0	1	17	0	1	0	0	0
	SJMCoa007-283	0	0	1	17	0	1	0	0	0
	SJMCoa007-285	0	0	1	17	0	1	0	0	0
	SJMCoa007-286	0.05882	0.0588235	0.941176	17	2	1.12451	0.223718	0.110727	0.117647
	SJMCoa007-289	0	0	1	17	0	1	0	0	0
	SJMCoa007-290	0	0	1	17	0	1	0	0	0
	SJMCoa007-291	0.82353	0.823529	0.176471	17	2	1.40976	0.465999	0.290657	0.308824
	SJMCoa007-292	0.23529	0.235294	0.764706	17	2	1.56216	0.545595	0.359862	0.382353
	SJMCoa007-293	0	0	1	17	0	1	0	0	0
	SJMCoa007-295	0	0	1	17	0	1	0	0	0
	SJMCoa007-296	0	0	1	17	0	1	0	0	0
	SJMCoa007-297	0	0	1	17	0	1	0	0	0
	SJMCoa007-298	0.35294	0.352941	0.647059	17	2	1.84076	0.649248	0.456747	0.485294
	SJMCoa007-301	0.17647	0.176471	0.823529	17	2	1.40976	0.465999	0.290657	0.308824
	SJMCoa007-304	0.05882	0.0588235	0.941176	17	2	1.12451	0.223718	0.110727	0.117647
	SJMCoa007-308	0	0	1	17	0	1	0	0	0
	SJMCoa007-311	0	0	1	17	0	1	0	0	0
	SJMCoa030-238	0	0	1	17	0	1	0	0	0
	SJMCoa030-248	0	0	1	17	0	1	0	0	0
	SJMCoa030-250	0	0	1	17	0	1	0	0	0
	SJMCoa030-251	0.17647	0.176471	0.823529	17	2	1.40976	0.465999	0.290657	0.308824
	SJMCoa030-254	0.94118	0.941176	0.0588235	17	2	1.12451	0.223718	0.110727	0.117647
	SJMCoa030-257	0.76471	0.764706	0.235294	17	2	1.56216	0.545595	0.359862	0.382353
	SJMCoa030-260	0.17647	0.176471	0.823529	17	2	1.40976	0.465999	0.290657	0.308824
	SJMCoa030-262	0.11765	0.117647	0.882353	17	2	1.26201	0.362211	0.207612	0.220588
	SJMCoa030-263	0.11765	0.117647	0.882353	17	2	1.26201	0.362211	0.207612	0.220588
	SJMCoa030-266	0	0	1	17	0	1	0	0	0
	SJMCoa030-268	0	0	1	17	0	1	0	0	0
	SJMCoa030-271	0	0	1	17	0	1	0	0	0
	SJMCoa030-274	0	0	1	17	0	1	0	0	0
	SJMCoa030-277	0	0	1	17	0	1	0	0	0
	SJMCoa038-273	0	0	1	17	0	1	0	0	0
	SJMCoa038-275	0	0	1	17	0	1	0	0	0
	SJMCoa038-277	0	0	1	17	0	1	0	0	0
	SJMCoa038-278	0	0	1	17	0	1	0	0	0
	SJMCoa038-280	0.05882	0.0588235	0.941176	17	2	1.12451	0.223718	0.110727	0.117647
	SJMCoa038-282	0	0	1	17	0	1	0	0	0
	SJMCoa038-283	0.11765	0.117647	0.882353	17	2	1.26201	0.362211	0.207612	0.220588
	SJMCoa038-284	0	0	1	17	0	1	0	0	0
	SJMCoa038-285	0.29412	0.294118	0.705882	17	2	1.71006	0.605797	0.415225	0.441176
	SJMCoa038-286	0	0	1	17	0	1	0	0	0
	SJMCoa038-288	0.82353	0.823529	0.176471	17	2	1.40976	0.465999	0.290657	0.308824
	SJMCoa038-292	0.05882	0.0588235	0.941176	17	2	1.12451	0.223718	0.110727	0.117647
	SJMCoa038-294	0.05882	0.0588235	0.941176	17	2	1.12451	0.223718	0.110727	0.117647
	SJMCoa038-295	0.47059	0.470588	0.529412	17	2	1.9931	0.691416	0.49827	0.529412
	SJMCoa038-296	0.05882	0.0588235	0.941176	17	2	1.12451	0.223718	0.110727	0.117647
	SJMCoa038-299	0.11765	0.117647	0.882353	17	2	1.26201	0.362211	0.207612	0.220588
	SJMCoa038-300	0.41176	0.411765	0.588235	17	2	1.9396	0.677494	0.484429	0.514706
	SJMCoa038-304	0.05882	0.0588235	0.941176	17	2	1.12451	0.223718	0.110727	0.117647
	SJMCoa045-291	0	0	1	17	0	1	0	0	0
	SJMCoa045-292	0	0	1	17	0	1	0	0	0
	SJMCoa045-293	0	0	1	17	0	1	0	0	0
	SJMCoa045-295	0.70588	0.705882	0.294118	17	2	1.71006	0.605797	0.415225	0.441176
	SJMCoa045-296	0.05882	0.0588235	0.941176	17	2	1.12451	0.223718	0.110727	0.117647
	SJMCoa045-297	0.88235	0.882353	0.117647	17	2	1.26201	0.362211	0.207612	0.220588
	SJMCoa045-298	0.05882	0.0588235	0.941176	17	2	1.12451	0.223718	0.110727	0.117647
	SJMCoa045-299	0	0	1	17	0	1	0	0	0
	SJMCoa045-300	0	0	1	17	0	1	0	0	0
	SJMCoa045-301	0	0	1	17	0	1	0	0	0
	SJMCoa045-302	0	0	1	17	0	1	0	0	0
	SJMCoa045-303	0.47059	0.470588	0.529412	17	2	1.9931	0.691416	0.49827	0.529412
	SJMCoa045-304	0	0	1	17	0	1	0	0	0
	SJMCoa045-305	0.23529	0.235294	0.764706	17	2	1.56216	0.545595	0.359862	0.382353
	SJMCoa045-307	0.35294	0.352941	0.647059	17	2	1.84076	0.649248	0.456747	0.485294
	SJMCoa045-309	0	0	1	17	0	1	0	0	0
	SJMCoa045-310	0.05882	0.0588235	0.941176	17	2	1.12451	0.223718	0.110727	0.117647
	SJMCoa045-313	0.05882	0.0588235	0.941176	17	2	1.12451	0.223718	0.110727	0.117647
	SJMCoa045-317	0	0	1	17	0	1	0	0	0
	SJMCoa049-270	0	0	1	17	0	1	0	0	0
	SJMCoa049-272	0.05882	0.0588235	0.941176	17	2	1.12451	0.223718	0.110727	0.117647
	SJMCoa049-275	0.88235	0.882353	0.117647	17	2	1.26201	0.362211	0.207612	0.220588
	SJMCoa049-278	0.76471	0.764706	0.235294	17	2	1.56216	0.545595	0.359862	0.382353
	SJMCoa049-281	0.05882	0.0588235	0.941176	17	2	1.12451	0.223718	0.110727	0.117647
	SJMCoa049-283	0	0	1	17	0	1	0	0	0
	SJMCoa049-286	0	0	1	17	0	1	0	0	0
	SJMCoa050-253	0.11765	0.117647	0.882353	17	2	1.26201	0.362211	0.207612	0.220588
	SJMCoa050-255	0	0	1	17	0	1	0	0	0
	SJMCoa050-261	0.05882	0.0588235	0.941176	17	2	1.12451	0.223718	0.110727	0.117647
	SJMCoa050-263	0	0	1	17	0	1	0	0	0
	SJMCoa050-265	0.29412	0.294118	0.705882	17	2	1.71006	0.605797	0.415225	0.441176
	SJMCoa050-267	1	1	0	17	1	1	0	0	0
	SJMCoa050-269	0	0	1	17	0	1	0	0	0
	SJMCoa050-270	0.47059	0.470588	0.529412	17	2	1.9931	0.691416	0.49827	0.529412
	SJMCoa050-272	0	0	1	17	0	1	0	0	0
	SJMCoa050-273	0.23529	0.235294	0.764706	17	2	1.56216	0.545595	0.359862	0.382353
	SJMCoa058-197	0	0	1	17	0	1	0	0	0
	SJMCoa058-201	0.05882	0.0588235	0.941176	17	2	1.12451	0.223718	0.110727	0.117647
	SJMCoa058-203	0	0	1	17	0	1	0	0	0
	SJMCoa058-204	0.05882	0.0588235	0.941176	17	2	1.12451	0.223718	0.110727	0.117647
	SJMCoa058-207	0	0	1	17	0	1	0	0	0
	SJMCoa058-210	0.11765	0.117647	0.882353	17	2	1.26201	0.362211	0.207612	0.220588
	SJMCoa058-216	0	0	1	17	0	1	0	0	0
	SJMCoa058-218	0	0	1	17	0	1	0	0	0
	SJMCoa058-222	0	0	1	17	0	1	0	0	0
	SJMCoa058-251	0	0	1	17	0	1	0	0	0
	SJMCoa058-253	0	0	1	17	0	1	0	0	0
	SJMCoa058-256	0.82353	0.823529	0.176471	17	2	1.40976	0.465999	0.290657	0.308824
	SJMCoa058-259	0.47059	0.470588	0.529412	17	2	1.9931	0.691416	0.49827	0.529412
	SJMCoa058-262	0	0	1	17	0	1	0	0	0
	SJMCoa058-265	0	0	1	17	0	1	0	0	0
	SJMCoa058-266	0.05882	0.0588235	0.941176	17	2	1.12451	0.223718	0.110727	0.117647
	SJMCoa090-173	0.05882	0.0588235	0.941176	17	2	1.12451	0.223718	0.110727	0.117647
	SJMCoa090-176	0.05882	0.0588235	0.941176	17	2	1.12451	0.223718	0.110727	0.117647
	SJMCoa090-179	1	1	0	17	1	1	0	0	0
	SJMCoa090-182	0.64706	0.647059	0.352941	17	2	1.84076	0.649248	0.456747	0.485294
	SJMCoa090-185	0.64706	0.647059	0.352941	17	2	1.84076	0.649248	0.456747	0.485294
	SJMCoa090-188	0.05882	0.0588235	0.941176	17	2	1.12451	0.223718	0.110727	0.117647
	SJMCoa090-191	0	0	1	17	0	1	0	0	0
	SJMCoa090-194	0.05882	0.0588235	0.941176	17	2	1.12451	0.223718	0.110727	0.117647
	SJMCoa090-197	0	0	1	17	0	1	0	0	0
	SJMCoa090-200	0	0	1	17	0	1	0	0	0
	SJMCoa090-203	0	0	1	17	0	1	0	0	0
POP3	CoA007-176	0	0	1	5	0	1	0	0	0
	CoA007-181	0	0	1	5	0	1	0	0	0
	CoA007-184	0	0	1	5	0	1	0	0	0
	CoA007-237	0	0	1	5	0	1	0	0	0
	CoA007-238	0	0	1	5	0	1	0	0	0
	CoA007-240	0	0	1	5	0	1	0	0	0
	CoA007-241	0	0	1	5	0	1	0	0	0
	CoA007-243	0	0	1	5	0	1	0	0	0
	CoA007-245	0.4	0.4	0.6	5	2	1.92308	0.673012	0.48	0.6
	CoA007-247	0	0	1	5	0	1	0	0	0
	CoA007-248	0.6	0.6	0.4	5	2	1.92308	0.673012	0.48	0.6
	CoA007-249	0	0	1	5	0	1	0	0	0
	CoA007-250	0	0	1	5	0	1	0	0	0
	CoA007-251	0.2	0.2	0.8	5	2	1.47059	0.500402	0.32	0.4
	CoA007-254	0	0	1	5	0	1	0	0	0
	CoA007-257	0	0	1	5	0	1	0	0	0
	CoA008-138	0	0	1	5	0	1	0	0	0
	CoA008-150	0	0	1	5	0	1	0	0	0
	CoA008-166	0	0	1	5	0	1	0	0	0
	CoA008-167	0	0	1	5	0	1	0	0	0
	CoA008-169	0	0	1	5	0	1	0	0	0
	CoA008-170	0	0	1	5	0	1	0	0	0
	CoA008-172	0	0	1	5	0	1	0	0	0
	CoA008-176	1	1	0	5	1	1	0	0	0
	CoA008-177	0	0	1	5	0	1	0	0	0
	CoA008-180	1	1	0	5	1	1	0	0	0
	CoA008-181	0	0	1	5	0	1	0	0	0
	CoA008-184	0.4	0.4	0.6	5	2	1.92308	0.673012	0.48	0.6
	CoA008-188	0	0	1	5	0	1	0	0	0
	CoA008-190	0	0	1	5	0	1	0	0	0
	CoA008-192	0.2	0.2	0.8	5	2	1.47059	0.500402	0.32	0.4
	CoA008-196	0	0	1	5	0	1	0	0	0
	CoA008-199	0	0	1	5	0	1	0	0	0
	CoA008-200	0	0	1	5	0	1	0	0	0
	CoA008-202	0	0	1	5	0	1	0	0	0
	CoA008-204	0	0	1	5	0	1	0	0	0
	CoA008-205	0.2	0.2	0.8	5	2	1.47059	0.500402	0.32	0.4
	CoA008-206	0	0	1	5	0	1	0	0	0
	CoA008-209	0	0	1	5	0	1	0	0	0
	CoA008-211	0	0	1	5	0	1	0	0	0
	CoA008-224	0.2	0.2	0.8	5	2	1.47059	0.500402	0.32	0.4
	CoA008-230	0	0	1	5	0	1	0	0	0
	CoA011-167	0	0	1	5	0	1	0	0	0
	CoA011-169	0	0	1	5	0	1	0	0	0
	CoA011-175	0	0	1	5	0	1	0	0	0
	CoA011-187	0	0	1	5	0	1	0	0	0
	CoA011-190	0.8	0.8	0.2	5	2	1.47059	0.500402	0.32	0.4
	CoA011-191	0	0	1	5	0	1	0	0	0
	CoA011-193	0.4	0.4	0.6	5	2	1.92308	0.673012	0.48	0.6
	CoA011-196	0.2	0.2	0.8	5	2	1.47059	0.500402	0.32	0.4
	CoA011-199	1	1	0	5	1	1	0	0	0
	CoA011-203	0	0	1	5	0	1	0	0	0
	CoA011-205	0	0	1	5	0	1	0	0	0
	CoA011-206	0	0	1	5	0	1	0	0	0
	CoA016-208	0	0	1	5	0	1	0	0	0
	CoA016-210	0	0	1	5	0	1	0	0	0
	CoA016-211	1	1	0	5	1	1	0	0	0
	CoA016-214	0	0	1	5	0	1	0	0	0
	CoA016-217	0	0	1	5	0	1	0	0	0
	CoA016-220	0	0	1	5	0	1	0	0	0
	CoA016-224	0	0	1	5	0	1	0	0	0
	CoA016-230	0	0	1	5	0	1	0	0	0
	CoA016-248	0	0	1	5	0	1	0	0	0
	CoA016-251	0	0	1	5	0	1	0	0	0
	CoA016-266	0	0	1	5	0	1	0	0	0
	CoA016-290	0	0	1	5	0	1	0	0	0
	CoA016-293	0.8	0.8	0.2	5	2	1.47059	0.500402	0.32	0.4
	CoA016-359	0.4	0.4	0.6	5	2	1.92308	0.673012	0.48	0.6
	CoA016-361	0.4	0.4	0.6	5	2	1.92308	0.673012	0.48	0.6
	CoA016-365	0	0	1	5	0	1	0	0	0
	CoA016-367	0	0	1	5	0	1	0	0	0
	CoA020-164	0	0	1	5	0	1	0	0	0
	CoA020-177	0	0	1	5	0	1	0	0	0
	CoA020-180	0	0	1	5	0	1	0	0	0
	CoA020-194	0	0	1	5	0	1	0	0	0
	CoA020-198	0	0	1	5	0	1	0	0	0
	CoA020-201	0	0	1	5	0	1	0	0	0
	CoA020-203	0	0	1	5	0	1	0	0	0
	CoA020-204	0.4	0.4	0.6	5	2	1.92308	0.673012	0.48	0.6
	CoA020-207	1	1	0	5	1	1	0	0	0
	CoA020-209	0	0	1	5	0	1	0	0	0
	CoA020-210	0.4	0.4	0.6	5	2	1.92308	0.673012	0.48	0.6
	CoA020-214	0.2	0.2	0.8	5	2	1.47059	0.500402	0.32	0.4
	CoA020-216	0	0	1	5	0	1	0	0	0
	CoA020-217	0.2	0.2	0.8	5	2	1.47059	0.500402	0.32	0.4
	CoA020-220	0	0	1	5	0	1	0	0	0
	CoA020-222	0	0	1	5	0	1	0	0	0
	CoA020-223	0	0	1	5	0	1	0	0	0
	CoA020-229	0	0	1	5	0	1	0	0	0
	CoA020-235	0.6	0.6	0.4	5	2	1.92308	0.673012	0.48	0.6
	CoA020-248	0	0	1	5	0	1	0	0	0
	CoA020-256	0.6	0.6	0.4	5	2	1.92308	0.673012	0.48	0.6
	CoA022-127	0	0	1	5	0	1	0	0	0
	CoA022-128	0	0	1	5	0	1	0	0	0
	CoA022-130	0	0	1	5	0	1	0	0	0
	CoA022-131	0	0	1	5	0	1	0	0	0
	CoA022-132	0	0	1	5	0	1	0	0	0
	CoA022-133	0	0	1	5	0	1	0	0	0
	CoA022-134	0	0	1	5	0	1	0	0	0
	CoA022-135	0	0	1	5	0	1	0	0	0
	CoA022-137	0	0	1	5	0	1	0	0	0
	CoA022-138	0	0	1	5	0	1	0	0	0
	CoA022-139	0	0	1	5	0	1	0	0	0
	CoA022-141	0	0	1	5	0	1	0	0	0
	CoA022-143	0	0	1	5	0	1	0	0	0
	CoA022-145	0	0	1	5	0	1	0	0	0
	CoA022-148	0	0	1	5	0	1	0	0	0
	CoA022-149	0	0	1	5	0	1	0	0	0
	CoA022-150	0	0	1	5	0	1	0	0	0
	CoA022-151	0	0	1	5	0	1	0	0	0
	CoA022-152	0	0	1	5	0	1	0	0	0
	CoA022-153	0.2	0.2	0.8	5	2	1.47059	0.500402	0.32	0.4
	CoA022-154	0	0	1	5	0	1	0	0	0
	CoA022-155	0	0	1	5	0	1	0	0	0
	CoA022-156	0	0	1	5	0	1	0	0	0
	CoA022-160	0.2	0.2	0.8	5	2	1.47059	0.500402	0.32	0.4
	CoA022-162	0.4	0.4	0.6	5	2	1.92308	0.673012	0.48	0.6
	CoA022-164	0	0	1	5	0	1	0	0	0
	CoA022-166	0.2	0.2	0.8	5	2	1.47059	0.500402	0.32	0.4
	CoA022-169	0	0	1	5	0	1	0	0	0
	CoA022-170	0.2	0.2	0.8	5	2	1.47059	0.500402	0.32	0.4
	CoA022-174	0.4	0.4	0.6	5	2	1.92308	0.673012	0.48	0.6
	CoA022-184	0.2	0.2	0.8	5	2	1.47059	0.500402	0.32	0.4
	CoA032-130	0	0	1	5	0	1	0	0	0
	CoA032-137	0	0	1	5	0	1	0	0	0
	CoA032-152	0	0	1	5	0	1	0	0	0
	CoA032-153	0.2	0.2	0.8	5	2	1.47059	0.500402	0.32	0.4
	CoA032-156	0.2	0.2	0.8	5	2	1.47059	0.500402	0.32	0.4
	CoA032-161	0	0	1	5	0	1	0	0	0
	CoA032-163	0	0	1	5	0	1	0	0	0
	CoA032-164	0.4	0.4	0.6	5	2	1.92308	0.673012	0.48	0.6
	CoA032-167	0.2	0.2	0.8	5	2	1.47059	0.500402	0.32	0.4
	CoA032-168	0	0	1	5	0	1	0	0	0
	CoA032-169	0.6	0.6	0.4	5	2	1.92308	0.673012	0.48	0.6
	CoA032-172	0.4	0.4	0.6	5	2	1.92308	0.673012	0.48	0.6
	CoA032-175	0	0	1	5	0	1	0	0	0
	CoA032-176	0	0	1	5	0	1	0	0	0
	CoA032-178	0	0	1	5	0	1	0	0	0
	CoA032-181	0	0	1	5	0	1	0	0	0
	CoA032-184	0	0	1	5	0	1	0	0	0
	CoA032-186	0	0	1	5	0	1	0	0	0
	CoA032-191	0	0	1	5	0	1	0	0	0
	CoA032-195	0	0	1	5	0	1	0	0	0
	CoA032-199	0	0	1	5	0	1	0	0	0
	CoA032-204	0	0	1	5	0	1	0	0	0
	CoA038-192	0	0	1	5	0	1	0	0	0
	CoA038-195	0	0	1	5	0	1	0	0	0
	CoA038-198	0.2	0.2	0.8	5	2	1.47059	0.500402	0.32	0.4
	CoA038-202	0.2	0.2	0.8	5	2	1.47059	0.500402	0.32	0.4
	CoA038-205	0.4	0.4	0.6	5	2	1.92308	0.673012	0.48	0.6
	CoA038-206	0	0	1	5	0	1	0	0	0
	CoA038-207	0	0	1	5	0	1	0	0	0
	CoA038-208	0	0	1	5	0	1	0	0	0
	CoA038-210	0	0	1	5	0	1	0	0	0
	CoA038-211	0.6	0.6	0.4	5	2	1.92308	0.673012	0.48	0.6
	CoA038-215	0.6	0.6	0.4	5	2	1.92308	0.673012	0.48	0.6
	CoA038-218	0.2	0.2	0.8	5	2	1.47059	0.500402	0.32	0.4
	CoA038-221	0	0	1	5	0	1	0	0	0
	CoA039-103	0.2	0.2	0.8	5	2	1.47059	0.500402	0.32	0.4
	CoA039-105	0.4	0.4	0.6	5	2	1.92308	0.673012	0.48	0.6
	CoA039-107	0	0	1	5	0	1	0	0	0
	CoA039-109	0.6	0.6	0.4	5	2	1.92308	0.673012	0.48	0.6
	CoA039-110	0	0	1	5	0	1	0	0	0
	CoA039-112	0.4	0.4	0.6	5	2	1.92308	0.673012	0.48	0.6
	CoA039-115	0.4	0.4	0.6	5	2	1.92308	0.673012	0.48	0.6
	CoA039-118	0	0	1	5	0	1	0	0	0
	CoA039-121	0	0	1	5	0	1	0	0	0
	CoA039-122	0	0	1	5	0	1	0	0	0
	CoA039-123	0	0	1	5	0	1	0	0	0
	CoA039-125	0.2	0.2	0.8	5	2	1.47059	0.500402	0.32	0.4
	CoA039-126	0	0	1	5	0	1	0	0	0
	CoA045-237	0	0	1	5	0	1	0	0	0
	CoA045-238	0	0	1	5	0	1	0	0	0
	CoA045-242	0	0	1	5	0	1	0	0	0
	CoA045-243	0	0	1	5	0	1	0	0	0
	CoA045-245	1	1	0	5	1	1	0	0	0
	CoA045-248	0.8	0.8	0.2	5	2	1.47059	0.500402	0.32	0.4
	CoA045-249	0	0	1	5	0	1	0	0	0
	CoA045-250	0.6	0.6	0.4	5	2	1.92308	0.673012	0.48	0.6
	CoA045-251	0	0	1	5	0	1	0	0	0
	CoA045-253	0.2	0.2	0.8	5	2	1.47059	0.500402	0.32	0.4
	CoA045-254	0	0	1	5	0	1	0	0	0
	CoA045-257	0	0	1	5	0	1	0	0	0
	CoA045-266	0	0	1	5	0	1	0	0	0
	CoA045-288	0	0	1	5	0	1	0	0	0
	CoA046-169	0	0	1	5	0	1	0	0	0
	CoA046-172	0	0	1	5	0	1	0	0	0
	CoA046-175	0	0	1	5	0	1	0	0	0
	CoA046-180	0	0	1	5	0	1	0	0	0
	CoA046-184	0	0	1	5	0	1	0	0	0
	CoA046-187	0	0	1	5	0	1	0	0	0
	CoA046-190	0	0	1	5	0	1	0	0	0
	CoA046-191	0	0	1	5	0	1	0	0	0
	CoA046-195	0.8	0.8	0.2	5	2	1.47059	0.500402	0.32	0.4
	CoA046-198	0	0	1	5	0	1	0	0	0
	CoA046-199	0.6	0.6	0.4	5	2	1.92308	0.673012	0.48	0.6
	CoA046-201	0	0	1	5	0	1	0	0	0
	CoA046-202	0	0	1	5	0	1	0	0	0
	CoA046-203	0	0	1	5	0	1	0	0	0
	CoA046-204	0	0	1	5	0	1	0	0	0
	CoA046-206	0	0	1	5	0	1	0	0	0
	CoA046-208	0	0	1	5	0	1	0	0	0
	CoA055-151	0	0	1	5	0	1	0	0	0
	CoA055-187	0	0	1	5	0	1	0	0	0
	CoA055-188	0	0	1	5	0	1	0	0	0
	CoA055-190	0	0	1	5	0	1	0	0	0
	CoA055-192	0	0	1	5	0	1	0	0	0
	CoA055-196	0	0	1	5	0	1	0	0	0
	CoA055-199	0	0	1	5	0	1	0	0	0
	CoA055-205	0	0	1	5	0	1	0	0	0
	CoA055-211	0	0	1	5	0	1	0	0	0
	CoA055-245	0	0	1	5	0	1	0	0	0
	CoA055-248	0	0	1	5	0	1	0	0	0
	CoA055-257	0	0	1	5	0	1	0	0	0
	CoA055-260	0	0	1	5	0	1	0	0	0
	CoA055-263	0	0	1	5	0	1	0	0	0
	CoA055-266	1	1	0	5	1	1	0	0	0
	CoA055-268	0	0	1	5	0	1	0	0	0
	CoA055-269	0	0	1	5	0	1	0	0	0
	CoA055-271	0	0	1	5	0	1	0	0	0
	CoA055-272	0	0	1	5	0	1	0	0	0
	CoA055-275	0	0	1	5	0	1	0	0	0
	CoA055-283	0	0	1	5	0	1	0	0	0
	CoA055-313	0	0	1	5	0	1	0	0	0
	CoA069-211	0	0	1	5	0	1	0	0	0
	CoA069-214	0	0	1	5	0	1	0	0	0
	CoA069-215	0	0	1	5	0	1	0	0	0
	CoA069-217	0	0	1	5	0	1	0	0	0
	CoA069-220	0.2	0.2	0.8	5	2	1.47059	0.500402	0.32	0.4
	CoA069-221	0.4	0.4	0.6	5	2	1.92308	0.673012	0.48	0.6
	CoA069-223	0	0	1	5	0	1	0	0	0
	CoA069-224	0	0	1	5	0	1	0	0	0
	CoA069-226	0	0	1	5	0	1	0	0	0
	CoA069-227	0	0	1	5	0	1	0	0	0
	CoA069-230	0	0	1	5	0	1	0	0	0
	CoA069-233	0.6	0.6	0.4	5	2	1.92308	0.673012	0.48	0.6
	CoA069-236	0.2	0.2	0.8	5	2	1.47059	0.500402	0.32	0.4
	CoA069-242	0	0	1	5	0	1	0	0	0
	CoA069-245	0	0	1	5	0	1	0	0	0
	CoA069-252	0	0	1	5	0	1	0	0	0
	CoA069-255	0	0	1	5	0	1	0	0	0
	CoA069-266	0	0	1	5	0	1	0	0	0
	CoA081-150	0	0	1	5	0	1	0	0	0
	CoA081-153	0	0	1	5	0	1	0	0	0
	CoA081-156	1	1	0	5	1	1	0	0	0
	CoA081-159	0	0	1	5	0	1	0	0	0
	CoA081-162	0	0	1	5	0	1	0	0	0
	CoA081-181	0	0	1	5	0	1	0	0	0
	CoA081-184	0	0	1	5	0	1	0	0	0
	CoA084-106	0	0	1	5	0	1	0	0	0
	CoA084-109	0.2	0.2	0.8	5	2	1.47059	0.500402	0.32	0.4
	CoA084-112	0	0	1	5	0	1	0	0	0
	CoA084-113	0.8	0.8	0.2	5	2	1.47059	0.500402	0.32	0.4
	CoA084-116	0.6	0.6	0.4	5	2	1.92308	0.673012	0.48	0.6
	CoA084-119	0.4	0.4	0.6	5	2	1.92308	0.673012	0.48	0.6
	SJMCoa003-126	0	0	1	5	0	1	0	0	0
	SJMCoa003-129	0.4	0.4	0.6	5	2	1.92308	0.673012	0.48	0.6
	SJMCoa003-132	0.2	0.2	0.8	5	2	1.47059	0.500402	0.32	0.4
	SJMCoa003-133	0	0	1	5	0	1	0	0	0
	SJMCoa003-134	0.6	0.6	0.4	5	2	1.92308	0.673012	0.48	0.6
	SJMCoa003-137	0.2	0.2	0.8	5	2	1.47059	0.500402	0.32	0.4
	SJMCoa003-141	0	0	1	5	0	1	0	0	0
	SJMCoa003-144	0	0	1	5	0	1	0	0	0
	SJMCoa003-147	0	0	1	5	0	1	0	0	0
	SJMCoa003-150	0	0	1	5	0	1	0	0	0
	SJMCoa003-153	0	0	1	5	0	1	0	0	0
	SJMCoa003-167	0	0	1	5	0	1	0	0	0
	SJMCoa007-224	0.2	0.2	0.8	5	2	1.47059	0.500402	0.32	0.4
	SJMCoa007-263	0	0	1	5	0	1	0	0	0
	SJMCoa007-268	0	0	1	5	0	1	0	0	0
	SJMCoa007-269	0	0	1	5	0	1	0	0	0
	SJMCoa007-272	0	0	1	5	0	1	0	0	0
	SJMCoa007-276	0	0	1	5	0	1	0	0	0
	SJMCoa007-282	0.6	0.6	0.4	5	2	1.92308	0.673012	0.48	0.6
	SJMCoa007-283	0.2	0.2	0.8	5	2	1.47059	0.500402	0.32	0.4
	SJMCoa007-285	0	0	1	5	0	1	0	0	0
	SJMCoa007-286	0	0	1	5	0	1	0	0	0
	SJMCoa007-289	0	0	1	5	0	1	0	0	0
	SJMCoa007-290	0	0	1	5	0	1	0	0	0
	SJMCoa007-291	0.4	0.4	0.6	5	2	1.92308	0.673012	0.48	0.6
	SJMCoa007-292	0	0	1	5	0	1	0	0	0
	SJMCoa007-293	0	0	1	5	0	1	0	0	0
	SJMCoa007-295	0	0	1	5	0	1	0	0	0
	SJMCoa007-296	0	0	1	5	0	1	0	0	0
	SJMCoa007-297	0	0	1	5	0	1	0	0	0
	SJMCoa007-298	0	0	1	5	0	1	0	0	0
	SJMCoa007-301	0	0	1	5	0	1	0	0	0
	SJMCoa007-304	0	0	1	5	0	1	0	0	0
	SJMCoa007-308	0	0	1	5	0	1	0	0	0
	SJMCoa007-311	0	0	1	5	0	1	0	0	0
	SJMCoa030-238	0	0	1	5	0	1	0	0	0
	SJMCoa030-248	0	0	1	5	0	1	0	0	0
	SJMCoa030-250	0	0	1	5	0	1	0	0	0
	SJMCoa030-251	0	0	1	5	0	1	0	0	0
	SJMCoa030-254	0.2	0.2	0.8	5	2	1.47059	0.500402	0.32	0.4
	SJMCoa030-257	0.8	0.8	0.2	5	2	1.47059	0.500402	0.32	0.4
	SJMCoa030-260	0.6	0.6	0.4	5	2	1.92308	0.673012	0.48	0.6
	SJMCoa030-262	0	0	1	5	0	1	0	0	0
	SJMCoa030-263	0.2	0.2	0.8	5	2	1.47059	0.500402	0.32	0.4
	SJMCoa030-266	0.4	0.4	0.6	5	2	1.92308	0.673012	0.48	0.6
	SJMCoa030-268	0.2	0.2	0.8	5	2	1.47059	0.500402	0.32	0.4
	SJMCoa030-271	0	0	1	5	0	1	0	0	0
	SJMCoa030-274	0	0	1	5	0	1	0	0	0
	SJMCoa030-277	0	0	1	5	0	1	0	0	0
	SJMCoa038-273	0	0	1	5	0	1	0	0	0
	SJMCoa038-275	0	0	1	5	0	1	0	0	0
	SJMCoa038-277	0	0	1	5	0	1	0	0	0
	SJMCoa038-278	0	0	1	5	0	1	0	0	0
	SJMCoa038-280	0	0	1	5	0	1	0	0	0
	SJMCoa038-282	0	0	1	5	0	1	0	0	0
	SJMCoa038-283	0	0	1	5	0	1	0	0	0
	SJMCoa038-284	0	0	1	5	0	1	0	0	0
	SJMCoa038-285	0	0	1	5	0	1	0	0	0
	SJMCoa038-286	0	0	1	5	0	1	0	0	0
	SJMCoa038-288	0	0	1	5	0	1	0	0	0
	SJMCoa038-292	0	0	1	5	0	1	0	0	0
	SJMCoa038-294	0	0	1	5	0	1	0	0	0
	SJMCoa038-295	0.6	0.6	0.4	5	2	1.92308	0.673012	0.48	0.6
	SJMCoa038-296	0	0	1	5	0	1	0	0	0
	SJMCoa038-299	0.4	0.4	0.6	5	2	1.92308	0.673012	0.48	0.6
	SJMCoa038-300	0	0	1	5	0	1	0	0	0
	SJMCoa038-304	0	0	1	5	0	1	0	0	0
	SJMCoa045-291	0	0	1	5	0	1	0	0	0
	SJMCoa045-292	0	0	1	5	0	1	0	0	0
	SJMCoa045-293	0	0	1	5	0	1	0	0	0
	SJMCoa045-295	0	0	1	5	0	1	0	0	0
	SJMCoa045-296	0	0	1	5	0	1	0	0	0
	SJMCoa045-297	0	0	1	5	0	1	0	0	0
	SJMCoa045-298	0	0	1	5	0	1	0	0	0
	SJMCoa045-299	0	0	1	5	0	1	0	0	0
	SJMCoa045-300	0	0	1	5	0	1	0	0	0
	SJMCoa045-301	0	0	1	5	0	1	0	0	0
	SJMCoa045-302	0	0	1	5	0	1	0	0	0
	SJMCoa045-303	0.2	0.2	0.8	5	2	1.47059	0.500402	0.32	0.4
	SJMCoa045-304	0	0	1	5	0	1	0	0	0
	SJMCoa045-305	0	0	1	5	0	1	0	0	0
	SJMCoa045-307	0	0	1	5	0	1	0	0	0
	SJMCoa045-309	0	0	1	5	0	1	0	0	0
	SJMCoa045-310	0	0	1	5	0	1	0	0	0
	SJMCoa045-313	0	0	1	5	0	1	0	0	0
	SJMCoa045-317	0	0	1	5	0	1	0	0	0
	SJMCoa049-270	0	0	1	5	0	1	0	0	0
	SJMCoa049-272	0	0	1	5	0	1	0	0	0
	SJMCoa049-275	0	0	1	5	0	1	0	0	0
	SJMCoa049-278	0.4	0.4	0.6	5	2	1.92308	0.673012	0.48	0.6
	SJMCoa049-281	0	0	1	5	0	1	0	0	0
	SJMCoa049-283	0	0	1	5	0	1	0	0	0
	SJMCoa049-286	0	0	1	5	0	1	0	0	0
	SJMCoa050-253	0	0	1	5	0	1	0	0	0
	SJMCoa050-255	0	0	1	5	0	1	0	0	0
	SJMCoa050-261	0	0	1	5	0	1	0	0	0
	SJMCoa050-263	0	0	1	5	0	1	0	0	0
	SJMCoa050-265	0	0	1	5	0	1	0	0	0
	SJMCoa050-267	1	1	0	5	1	1	0	0	0
	SJMCoa050-269	0	0	1	5	0	1	0	0	0
	SJMCoa050-270	0	0	1	5	0	1	0	0	0
	SJMCoa050-272	0	0	1	5	0	1	0	0	0
	SJMCoa050-273	0	0	1	5	0	1	0	0	0
	SJMCoa058-197	0	0	1	5	0	1	0	0	0
	SJMCoa058-201	0	0	1	5	0	1	0	0	0
	SJMCoa058-203	0	0	1	5	0	1	0	0	0
	SJMCoa058-204	0	0	1	5	0	1	0	0	0
	SJMCoa058-207	0	0	1	5	0	1	0	0	0
	SJMCoa058-210	0	0	1	5	0	1	0	0	0
	SJMCoa058-216	0	0	1	5	0	1	0	0	0
	SJMCoa058-218	0	0	1	5	0	1	0	0	0
	SJMCoa058-222	0	0	1	5	0	1	0	0	0
	SJMCoa058-251	0	0	1	5	0	1	0	0	0
	SJMCoa058-253	0	0	1	5	0	1	0	0	0
	SJMCoa058-256	0	0	1	5	0	1	0	0	0
	SJMCoa058-259	0	0	1	5	0	1	0	0	0
	SJMCoa058-262	0	0	1	5	0	1	0	0	0
	SJMCoa058-265	0	0	1	5	0	1	0	0	0
	SJMCoa058-266	0	0	1	5	0	1	0	0	0
	SJMCoa090-173	0	0	1	5	0	1	0	0	0
	SJMCoa090-176	0.8	0.8	0.2	5	2	1.47059	0.500402	0.32	0.4
	SJMCoa090-179	0.8	0.8	0.2	5	2	1.47059	0.500402	0.32	0.4
	SJMCoa090-182	0.2	0.2	0.8	5	2	1.47059	0.500402	0.32	0.4
	SJMCoa090-185	0.2	0.2	0.8	5	2	1.47059	0.500402	0.32	0.4
	SJMCoa090-188	0	0	1	5	0	1	0	0	0
	SJMCoa090-191	0	0	1	5	0	1	0	0	0
	SJMCoa090-194	0	0	1	5	0	1	0	0	0
	SJMCoa090-197	0	0	1	5	0	1	0	0	0
	SJMCoa090-200	0	0	1	5	0	1	0	0	0
	SJMCoa090-203	0	0	1	5	0	1	0	0	0
POP4	CoA007-176	0	0	1	5	0	1	0	0	0
	CoA007-181	0	0	1	5	0	1	0	0	0
	CoA007-184	0	0	1	5	0	1	0	0	0
	CoA007-237	0	0	1	5	0	1	0	0	0
	CoA007-238	0	0	1	5	0	1	0	0	0
	CoA007-240	0	0	1	5	0	1	0	0	0
	CoA007-241	0	0	1	5	0	1	0	0	0
	CoA007-243	0	0	1	5	0	1	0	0	0
	CoA007-245	0	0	1	5	0	1	0	0	0
	CoA007-247	0	0	1	5	0	1	0	0	0
	CoA007-248	1	1	0	5	1	1	0	0	0
	CoA007-249	0	0	1	5	0	1	0	0	0
	CoA007-250	0	0	1	5	0	1	0	0	0
	CoA007-251	0	0	1	5	0	1	0	0	0
	CoA007-254	0	0	1	5	0	1	0	0	0
	CoA007-257	0	0	1	5	0	1	0	0	0
	CoA008-138	0	0	1	5	0	1	0	0	0
	CoA008-150	0	0	1	5	0	1	0	0	0
	CoA008-166	0	0	1	5	0	1	0	0	0
	CoA008-167	0	0	1	5	0	1	0	0	0
	CoA008-169	0	0	1	5	0	1	0	0	0
	CoA008-170	0	0	1	5	0	1	0	0	0
	CoA008-172	0	0	1	5	0	1	0	0	0
	CoA008-176	0	0	1	5	0	1	0	0	0
	CoA008-177	0	0	1	5	0	1	0	0	0
	CoA008-180	0	0	1	5	0	1	0	0	0
	CoA008-181	1	1	0	5	1	1	0	0	0
	CoA008-184	1	1	0	5	1	1	0	0	0
	CoA008-188	0	0	1	5	0	1	0	0	0
	CoA008-190	0	0	1	5	0	1	0	0	0
	CoA008-192	0	0	1	5	0	1	0	0	0
	CoA008-196	0	0	1	5	0	1	0	0	0
	CoA008-199	0	0	1	5	0	1	0	0	0
	CoA008-200	0	0	1	5	0	1	0	0	0
	CoA008-202	0	0	1	5	0	1	0	0	0
	CoA008-204	0	0	1	5	0	1	0	0	0
	CoA008-205	0	0	1	5	0	1	0	0	0
	CoA008-206	0	0	1	5	0	1	0	0	0
	CoA008-209	0	0	1	5	0	1	0	0	0
	CoA008-211	0	0	1	5	0	1	0	0	0
	CoA008-224	0	0	1	5	0	1	0	0	0
	CoA008-230	0	0	1	5	0	1	0	0	0
	CoA011-167	0	0	1	5	0	1	0	0	0
	CoA011-169	0	0	1	5	0	1	0	0	0
	CoA011-175	0	0	1	5	0	1	0	0	0
	CoA011-187	0	0	1	5	0	1	0	0	0
	CoA011-190	0	0	1	5	0	1	0	0	0
	CoA011-191	0	0	1	5	0	1	0	0	0
	CoA011-193	1	1	0	5	1	1	0	0	0
	CoA011-196	0	0	1	5	0	1	0	0	0
	CoA011-199	0	0	1	5	0	1	0	0	0
	CoA011-203	0	0	1	5	0	1	0	0	0
	CoA011-205	0	0	1	5	0	1	0	0	0
	CoA011-206	0	0	1	5	0	1	0	0	0
	CoA016-208	0	0	1	5	0	1	0	0	0
	CoA016-210	0	0	1	5	0	1	0	0	0
	CoA016-211	0	0	1	5	0	1	0	0	0
	CoA016-214	0	0	1	5	0	1	0	0	0
	CoA016-217	1	1	0	5	1	1	0	0	0
	CoA016-220	0	0	1	5	0	1	0	0	0
	CoA016-224	0	0	1	5	0	1	0	0	0
	CoA016-230	0	0	1	5	0	1	0	0	0
	CoA016-248	0	0	1	5	0	1	0	0	0
	CoA016-251	0	0	1	5	0	1	0	0	0
	CoA016-266	0	0	1	5	0	1	0	0	0
	CoA016-290	0	0	1	5	0	1	0	0	0
	CoA016-293	1	1	0	5	1	1	0	0	0
	CoA016-359	0	0	1	5	0	1	0	0	0
	CoA016-361	0	0	1	5	0	1	0	0	0
	CoA016-365	0.2	0.2	0.8	5	2	1.47059	0.500402	0.32	0.4
	CoA016-367	0.6	0.6	0.4	5	2	1.92308	0.673012	0.48	0.6
	CoA020-164	0	0	1	5	0	1	0	0	0
	CoA020-177	0	0	1	5	0	1	0	0	0
	CoA020-180	0	0	1	5	0	1	0	0	0
	CoA020-194	0	0	1	5	0	1	0	0	0
	CoA020-198	0	0	1	5	0	1	0	0	0
	CoA020-201	0	0	1	5	0	1	0	0	0
	CoA020-203	0	0	1	5	0	1	0	0	0
	CoA020-204	0	0	1	5	0	1	0	0	0
	CoA020-207	1	1	0	5	1	1	0	0	0
	CoA020-209	0	0	1	5	0	1	0	0	0
	CoA020-210	0	0	1	5	0	1	0	0	0
	CoA020-214	0	0	1	5	0	1	0	0	0
	CoA020-216	0	0	1	5	0	1	0	0	0
	CoA020-217	0	0	1	5	0	1	0	0	0
	CoA020-220	0	0	1	5	0	1	0	0	0
	CoA020-222	0	0	1	5	0	1	0	0	0
	CoA020-223	0	0	1	5	0	1	0	0	0
	CoA020-229	0	0	1	5	0	1	0	0	0
	CoA020-235	1	1	0	5	1	1	0	0	0
	CoA020-248	0	0	1	5	0	1	0	0	0
	CoA020-256	0	0	1	5	0	1	0	0	0
	CoA022-127	0	0	1	5	0	1	0	0	0
	CoA022-128	0	0	1	5	0	1	0	0	0
	CoA022-130	0	0	1	5	0	1	0	0	0
	CoA022-131	0	0	1	5	0	1	0	0	0
	CoA022-132	0	0	1	5	0	1	0	0	0
	CoA022-133	0	0	1	5	0	1	0	0	0
	CoA022-134	0	0	1	5	0	1	0	0	0
	CoA022-135	0	0	1	5	0	1	0	0	0
	CoA022-137	0	0	1	5	0	1	0	0	0
	CoA022-138	0	0	1	5	0	1	0	0	0
	CoA022-139	0	0	1	5	0	1	0	0	0
	CoA022-141	0	0	1	5	0	1	0	0	0
	CoA022-143	0	0	1	5	0	1	0	0	0
	CoA022-145	0	0	1	5	0	1	0	0	0
	CoA022-148	0	0	1	5	0	1	0	0	0
	CoA022-149	0	0	1	5	0	1	0	0	0
	CoA022-150	0	0	1	5	0	1	0	0	0
	CoA022-151	0	0	1	5	0	1	0	0	0
	CoA022-152	0	0	1	5	0	1	0	0	0
	CoA022-153	0	0	1	5	0	1	0	0	0
	CoA022-154	0	0	1	5	0	1	0	0	0
	CoA022-155	0.2	0.2	0.8	5	2	1.47059	0.500402	0.32	0.4
	CoA022-156	0	0	1	5	0	1	0	0	0
	CoA022-160	0	0	1	5	0	1	0	0	0
	CoA022-162	0	0	1	5	0	1	0	0	0
	CoA022-164	0	0	1	5	0	1	0	0	0
	CoA022-166	0	0	1	5	0	1	0	0	0
	CoA022-169	0	0	1	5	0	1	0	0	0
	CoA022-170	0	0	1	5	0	1	0	0	0
	CoA022-174	0	0	1	5	0	1	0	0	0
	CoA022-184	0	0	1	5	0	1	0	0	0
	CoA032-130	0	0	1	5	0	1	0	0	0
	CoA032-137	0	0	1	5	0	1	0	0	0
	CoA032-152	0	0	1	5	0	1	0	0	0
	CoA032-153	0	0	1	5	0	1	0	0	0
	CoA032-156	0	0	1	5	0	1	0	0	0
	CoA032-161	0	0	1	5	0	1	0	0	0
	CoA032-163	0	0	1	5	0	1	0	0	0
	CoA032-164	0	0	1	5	0	1	0	0	0
	CoA032-167	0	0	1	5	0	1	0	0	0
	CoA032-168	0	0	1	5	0	1	0	0	0
	CoA032-169	0	0	1	5	0	1	0	0	0
	CoA032-172	1	1	0	5	1	1	0	0	0
	CoA032-175	0	0	1	5	0	1	0	0	0
	CoA032-176	0	0	1	5	0	1	0	0	0
	CoA032-178	0	0	1	5	0	1	0	0	0
	CoA032-181	0	0	1	5	0	1	0	0	0
	CoA032-184	0	0	1	5	0	1	0	0	0
	CoA032-186	0	0	1	5	0	1	0	0	0
	CoA032-191	0	0	1	5	0	1	0	0	0
	CoA032-195	0	0	1	5	0	1	0	0	0
	CoA032-199	0	0	1	5	0	1	0	0	0
	CoA032-204	0	0	1	5	0	1	0	0	0
	CoA038-192	0	0	1	5	0	1	0	0	0
	CoA038-195	0	0	1	5	0	1	0	0	0
	CoA038-198	0	0	1	5	0	1	0	0	0
	CoA038-202	1	1	0	5	1	1	0	0	0
	CoA038-205	0	0	1	5	0	1	0	0	0
	CoA038-206	0	0	1	5	0	1	0	0	0
	CoA038-207	0	0	1	5	0	1	0	0	0
	CoA038-208	0	0	1	5	0	1	0	0	0
	CoA038-210	0	0	1	5	0	1	0	0	0
	CoA038-211	0	0	1	5	0	1	0	0	0
	CoA038-215	0	0	1	5	0	1	0	0	0
	CoA038-218	0	0	1	5	0	1	0	0	0
	CoA038-221	0	0	1	5	0	1	0	0	0
	CoA039-103	0	0	1	5	0	1	0	0	0
	CoA039-105	0	0	1	5	0	1	0	0	0
	CoA039-107	0	0	1	5	0	1	0	0	0
	CoA039-109	0.8	0.8	0.2	5	2	1.47059	0.500402	0.32	0.4
	CoA039-110	0	0	1	5	0	1	0	0	0
	CoA039-112	0	0	1	5	0	1	0	0	0
	CoA039-115	0.2	0.2	0.8	5	2	1.47059	0.500402	0.32	0.4
	CoA039-118	0	0	1	5	0	1	0	0	0
	CoA039-121	0	0	1	5	0	1	0	0	0
	CoA039-122	0	0	1	5	0	1	0	0	0
	CoA039-123	0	0	1	5	0	1	0	0	0
	CoA039-125	0	0	1	5	0	1	0	0	0
	CoA039-126	0.2	0.2	0.8	5	2	1.47059	0.500402	0.32	0.4
	CoA045-237	0	0	1	5	0	1	0	0	0
	CoA045-238	0	0	1	5	0	1	0	0	0
	CoA045-242	0	0	1	5	0	1	0	0	0
	CoA045-243	0	0	1	5	0	1	0	0	0
	CoA045-245	0	0	1	5	0	1	0	0	0
	CoA045-248	0.2	0.2	0.8	5	2	1.47059	0.500402	0.32	0.4
	CoA045-249	0	0	1	5	0	1	0	0	0
	CoA045-250	1	1	0	5	1	1	0	0	0
	CoA045-251	0	0	1	5	0	1	0	0	0
	CoA045-253	0.2	0.2	0.8	5	2	1.47059	0.500402	0.32	0.4
	CoA045-254	0	0	1	5	0	1	0	0	0
	CoA045-257	0	0	1	5	0	1	0	0	0
	CoA045-266	0	0	1	5	0	1	0	0	0
	CoA045-288	0	0	1	5	0	1	0	0	0
	CoA046-169	0	0	1	5	0	1	0	0	0
	CoA046-172	0	0	1	5	0	1	0	0	0
	CoA046-175	0	0	1	5	0	1	0	0	0
	CoA046-180	0.2	0.2	0.8	5	2	1.47059	0.500402	0.32	0.4
	CoA046-184	0.2	0.2	0.8	5	2	1.47059	0.500402	0.32	0.4
	CoA046-187	0	0	1	5	0	1	0	0	0
	CoA046-190	0	0	1	5	0	1	0	0	0
	CoA046-191	1	1	0	5	1	1	0	0	0
	CoA046-195	0	0	1	5	0	1	0	0	0
	CoA046-198	0.2	0.2	0.8	5	2	1.47059	0.500402	0.32	0.4
	CoA046-199	0	0	1	5	0	1	0	0	0
	CoA046-201	0	0	1	5	0	1	0	0	0
	CoA046-202	0.2	0.2	0.8	5	2	1.47059	0.500402	0.32	0.4
	CoA046-203	0	0	1	5	0	1	0	0	0
	CoA046-204	0	0	1	5	0	1	0	0	0
	CoA046-206	0.2	0.2	0.8	5	2	1.47059	0.500402	0.32	0.4
	CoA046-208	0	0	1	5	0	1	0	0	0
	CoA055-151	0	0	1	5	0	1	0	0	0
	CoA055-187	0	0	1	5	0	1	0	0	0
	CoA055-188	0	0	1	5	0	1	0	0	0
	CoA055-190	0	0	1	5	0	1	0	0	0
	CoA055-192	0	0	1	5	0	1	0	0	0
	CoA055-196	0	0	1	5	0	1	0	0	0
	CoA055-199	0	0	1	5	0	1	0	0	0
	CoA055-205	0	0	1	5	0	1	0	0	0
	CoA055-211	0	0	1	5	0	1	0	0	0
	CoA055-245	0	0	1	5	0	1	0	0	0
	CoA055-248	0	0	1	5	0	1	0	0	0
	CoA055-257	0	0	1	5	0	1	0	0	0
	CoA055-260	0	0	1	5	0	1	0	0	0
	CoA055-263	0	0	1	5	0	1	0	0	0
	CoA055-266	0	0	1	5	0	1	0	0	0
	CoA055-268	0	0	1	5	0	1	0	0	0
	CoA055-269	0.8	0.8	0.2	5	2	1.47059	0.500402	0.32	0.4
	CoA055-271	0.6	0.6	0.4	5	2	1.92308	0.673012	0.48	0.6
	CoA055-272	0	0	1	5	0	1	0	0	0
	CoA055-275	0	0	1	5	0	1	0	0	0
	CoA055-283	0	0	1	5	0	1	0	0	0
	CoA055-313	0	0	1	5	0	1	0	0	0
	CoA069-211	0	0	1	5	0	1	0	0	0
	CoA069-214	0	0	1	5	0	1	0	0	0
	CoA069-215	0	0	1	5	0	1	0	0	0
	CoA069-217	0	0	1	5	0	1	0	0	0
	CoA069-220	0	0	1	5	0	1	0	0	0
	CoA069-221	0	0	1	5	0	1	0	0	0
	CoA069-223	0.2	0.2	0.8	5	2	1.47059	0.500402	0.32	0.4
	CoA069-224	0.2	0.2	0.8	5	2	1.47059	0.500402	0.32	0.4
	CoA069-226	0.4	0.4	0.6	5	2	1.92308	0.673012	0.48	0.6
	CoA069-227	0	0	1	5	0	1	0	0	0
	CoA069-230	0	0	1	5	0	1	0	0	0
	CoA069-233	1	1	0	5	1	1	0	0	0
	CoA069-236	0	0	1	5	0	1	0	0	0
	CoA069-242	0	0	1	5	0	1	0	0	0
	CoA069-245	0.2	0.2	0.8	5	2	1.47059	0.500402	0.32	0.4
	CoA069-252	0	0	1	5	0	1	0	0	0
	CoA069-255	0	0	1	5	0	1	0	0	0
	CoA069-266	0	0	1	5	0	1	0	0	0
	CoA081-150	0	0	1	5	0	1	0	0	0
	CoA081-153	0	0	1	5	0	1	0	0	0
	CoA081-156	0.8	0.8	0.2	5	2	1.47059	0.500402	0.32	0.4
	CoA081-159	0	0	1	5	0	1	0	0	0
	CoA081-162	0	0	1	5	0	1	0	0	0
	CoA081-181	0	0	1	5	0	1	0	0	0
	CoA081-184	0	0	1	5	0	1	0	0	0
	CoA084-106	0	0	1	5	0	1	0	0	0
	CoA084-109	0	0	1	5	0	1	0	0	0
	CoA084-112	0	0	1	5	0	1	0	0	0
	CoA084-113	0	0	1	5	0	1	0	0	0
	CoA084-116	0.8	0.8	0.2	5	2	1.47059	0.500402	0.32	0.4
	CoA084-119	0	0	1	5	0	1	0	0	0
	SJMCoa003-126	0	0	1	5	0	1	0	0	0
	SJMCoa003-129	0	0	1	5	0	1	0	0	0
	SJMCoa003-132	1	1	0	5	1	1	0	0	0
	SJMCoa003-133	0	0	1	5	0	1	0	0	0
	SJMCoa003-134	0	0	1	5	0	1	0	0	0
	SJMCoa003-137	0	0	1	5	0	1	0	0	0
	SJMCoa003-141	0	0	1	5	0	1	0	0	0
	SJMCoa003-144	0	0	1	5	0	1	0	0	0
	SJMCoa003-147	0	0	1	5	0	1	0	0	0
	SJMCoa003-150	0	0	1	5	0	1	0	0	0
	SJMCoa003-153	0	0	1	5	0	1	0	0	0
	SJMCoa003-167	0	0	1	5	0	1	0	0	0
	SJMCoa007-224	0	0	1	5	0	1	0	0	0
	SJMCoa007-263	0	0	1	5	0	1	0	0	0
	SJMCoa007-268	0	0	1	5	0	1	0	0	0
	SJMCoa007-269	0	0	1	5	0	1	0	0	0
	SJMCoa007-272	0	0	1	5	0	1	0	0	0
	SJMCoa007-276	0	0	1	5	0	1	0	0	0
	SJMCoa007-282	0	0	1	5	0	1	0	0	0
	SJMCoa007-283	0	0	1	5	0	1	0	0	0
	SJMCoa007-285	0	0	1	5	0	1	0	0	0
	SJMCoa007-286	0	0	1	5	0	1	0	0	0
	SJMCoa007-289	0	0	1	5	0	1	0	0	0
	SJMCoa007-290	0	0	1	5	0	1	0	0	0
	SJMCoa007-291	0.8	0.8	0.2	5	2	1.47059	0.500402	0.32	0.4
	SJMCoa007-292	0	0	1	5	0	1	0	0	0
	SJMCoa007-293	0	0	1	5	0	1	0	0	0
	SJMCoa007-295	0	0	1	5	0	1	0	0	0
	SJMCoa007-296	0	0	1	5	0	1	0	0	0
	SJMCoa007-297	0	0	1	5	0	1	0	0	0
	SJMCoa007-298	0	0	1	5	0	1	0	0	0
	SJMCoa007-301	0	0	1	5	0	1	0	0	0
	SJMCoa007-304	0	0	1	5	0	1	0	0	0
	SJMCoa007-308	0	0	1	5	0	1	0	0	0
	SJMCoa007-311	0	0	1	5	0	1	0	0	0
	SJMCoa030-238	0	0	1	5	0	1	0	0	0
	SJMCoa030-248	1	1	0	5	1	1	0	0	0
	SJMCoa030-250	0	0	1	5	0	1	0	0	0
	SJMCoa030-251	0	0	1	5	0	1	0	0	0
	SJMCoa030-254	0	0	1	5	0	1	0	0	0
	SJMCoa030-257	0	0	1	5	0	1	0	0	0
	SJMCoa030-260	0	0	1	5	0	1	0	0	0
	SJMCoa030-262	0	0	1	5	0	1	0	0	0
	SJMCoa030-263	0	0	1	5	0	1	0	0	0
	SJMCoa030-266	0	0	1	5	0	1	0	0	0
	SJMCoa030-268	0	0	1	5	0	1	0	0	0
	SJMCoa030-271	0	0	1	5	0	1	0	0	0
	SJMCoa030-274	0	0	1	5	0	1	0	0	0
	SJMCoa030-277	0	0	1	5	0	1	0	0	0
	SJMCoa038-273	0	0	1	5	0	1	0	0	0
	SJMCoa038-275	0	0	1	5	0	1	0	0	0
	SJMCoa038-277	0	0	1	5	0	1	0	0	0
	SJMCoa038-278	0	0	1	5	0	1	0	0	0
	SJMCoa038-280	0	0	1	5	0	1	0	0	0
	SJMCoa038-282	0	0	1	5	0	1	0	0	0
	SJMCoa038-283	0	0	1	5	0	1	0	0	0
	SJMCoa038-284	0	0	1	5	0	1	0	0	0
	SJMCoa038-285	0	0	1	5	0	1	0	0	0
	SJMCoa038-286	0	0	1	5	0	1	0	0	0
	SJMCoa038-288	0	0	1	5	0	1	0	0	0
	SJMCoa038-292	0	0	1	5	0	1	0	0	0
	SJMCoa038-294	0	0	1	5	0	1	0	0	0
	SJMCoa038-295	0	0	1	5	0	1	0	0	0
	SJMCoa038-296	0	0	1	5	0	1	0	0	0
	SJMCoa038-299	0	0	1	5	0	1	0	0	0
	SJMCoa038-300	0	0	1	5	0	1	0	0	0
	SJMCoa038-304	0	0	1	5	0	1	0	0	0
	SJMCoa045-291	0.2	0.2	0.8	5	2	1.47059	0.500402	0.32	0.4
	SJMCoa045-292	0	0	1	5	0	1	0	0	0
	SJMCoa045-293	0	0	1	5	0	1	0	0	0
	SJMCoa045-295	0.2	0.2	0.8	5	2	1.47059	0.500402	0.32	0.4
	SJMCoa045-296	0	0	1	5	0	1	0	0	0
	SJMCoa045-297	0	0	1	5	0	1	0	0	0
	SJMCoa045-298	0	0	1	5	0	1	0	0	0
	SJMCoa045-299	0	0	1	5	0	1	0	0	0
	SJMCoa045-300	0	0	1	5	0	1	0	0	0
	SJMCoa045-301	0	0	1	5	0	1	0	0	0
	SJMCoa045-302	0	0	1	5	0	1	0	0	0
	SJMCoa045-303	0.2	0.2	0.8	5	2	1.47059	0.500402	0.32	0.4
	SJMCoa045-304	0	0	1	5	0	1	0	0	0
	SJMCoa045-305	0	0	1	5	0	1	0	0	0
	SJMCoa045-307	0	0	1	5	0	1	0	0	0
	SJMCoa045-309	0	0	1	5	0	1	0	0	0
	SJMCoa045-310	0	0	1	5	0	1	0	0	0
	SJMCoa045-313	0	0	1	5	0	1	0	0	0
	SJMCoa045-317	0	0	1	5	0	1	0	0	0
	SJMCoa049-270	0	0	1	5	0	1	0	0	0
	SJMCoa049-272	0	0	1	5	0	1	0	0	0
	SJMCoa049-275	0	0	1	5	0	1	0	0	0
	SJMCoa049-278	0.6	0.6	0.4	5	2	1.92308	0.673012	0.48	0.6
	SJMCoa049-281	0	0	1	5	0	1	0	0	0
	SJMCoa049-283	0	0	1	5	0	1	0	0	0
	SJMCoa049-286	0	0	1	5	0	1	0	0	0
	SJMCoa050-253	0	0	1	5	0	1	0	0	0
	SJMCoa050-255	0	0	1	5	0	1	0	0	0
	SJMCoa050-261	0	0	1	5	0	1	0	0	0
	SJMCoa050-263	0	0	1	5	0	1	0	0	0
	SJMCoa050-265	1	1	0	5	1	1	0	0	0
	SJMCoa050-267	0	0	1	5	0	1	0	0	0
	SJMCoa050-269	0	0	1	5	0	1	0	0	0
	SJMCoa050-270	0	0	1	5	0	1	0	0	0
	SJMCoa050-272	0	0	1	5	0	1	0	0	0
	SJMCoa050-273	0	0	1	5	0	1	0	0	0
	SJMCoa058-197	0	0	1	5	0	1	0	0	0
	SJMCoa058-201	0	0	1	5	0	1	0	0	0
	SJMCoa058-203	0	0	1	5	0	1	0	0	0
	SJMCoa058-204	0.2	0.2	0.8	5	2	1.47059	0.500402	0.32	0.4
	SJMCoa058-207	0	0	1	5	0	1	0	0	0
	SJMCoa058-210	0	0	1	5	0	1	0	0	0
	SJMCoa058-216	0	0	1	5	0	1	0	0	0
	SJMCoa058-218	0	0	1	5	0	1	0	0	0
	SJMCoa058-222	0	0	1	5	0	1	0	0	0
	SJMCoa058-251	0.2	0.2	0.8	5	2	1.47059	0.500402	0.32	0.4
	SJMCoa058-253	0.2	0.2	0.8	5	2	1.47059	0.500402	0.32	0.4
	SJMCoa058-256	0.2	0.2	0.8	5	2	1.47059	0.500402	0.32	0.4
	SJMCoa058-259	0	0	1	5	0	1	0	0	0
	SJMCoa058-262	0	0	1	5	0	1	0	0	0
	SJMCoa058-265	0	0	1	5	0	1	0	0	0
	SJMCoa058-266	0	0	1	5	0	1	0	0	0
	SJMCoa090-173	0	0	1	5	0	1	0	0	0
	SJMCoa090-176	0	0	1	5	0	1	0	0	0
	SJMCoa090-179	0	0	1	5	0	1	0	0	0
	SJMCoa090-182	0	0	1	5	0	1	0	0	0
	SJMCoa090-185	1	1	0	5	1	1	0	0	0
	SJMCoa090-188	0	0	1	5	0	1	0	0	0
	SJMCoa090-191	0	0	1	5	0	1	0	0	0
	SJMCoa090-194	0	0	1	5	0	1	0	0	0
	SJMCoa090-197	0	0	1	5	0	1	0	0	0
	SJMCoa090-200	0	0	1	5	0	1	0	0	0
	SJMCoa090-203	0	0	1	5	0	1	0	0	0
POP5	CoA007-176	0	0	1	5	0	1	0	0	0
	CoA007-181	0	0	1	5	0	1	0	0	0
	CoA007-184	0	0	1	5	0	1	0	0	0
	CoA007-237	0	0	1	5	0	1	0	0	0
	CoA007-238	0.8	0.8	0.2	5	2	1.47059	0.500402	0.32	0.4
	CoA007-240	0	0	1	5	0	1	0	0	0
	CoA007-241	0	0	1	5	0	1	0	0	0
	CoA007-243	0	0	1	5	0	1	0	0	0
	CoA007-245	1	1	0	5	1	1	0	0	0
	CoA007-247	0	0	1	5	0	1	0	0	0
	CoA007-248	1	1	0	5	1	1	0	0	0
	CoA007-249	0	0	1	5	0	1	0	0	0
	CoA007-250	0	0	1	5	0	1	0	0	0
	CoA007-251	0.8	0.8	0.2	5	2	1.47059	0.500402	0.32	0.4
	CoA007-254	0	0	1	5	0	1	0	0	0
	CoA007-257	0	0	1	5	0	1	0	0	0
	CoA008-138	0.2	0.2	0.8	5	2	1.47059	0.500402	0.32	0.4
	CoA008-150	0.2	0.2	0.8	5	2	1.47059	0.500402	0.32	0.4
	CoA008-166	0	0	1	5	0	1	0	0	0
	CoA008-167	0	0	1	5	0	1	0	0	0
	CoA008-169	0	0	1	5	0	1	0	0	0
	CoA008-170	0	0	1	5	0	1	0	0	0
	CoA008-172	0	0	1	5	0	1	0	0	0
	CoA008-176	1	1	0	5	1	1	0	0	0
	CoA008-177	0	0	1	5	0	1	0	0	0
	CoA008-180	0.2	0.2	0.8	5	2	1.47059	0.500402	0.32	0.4
	CoA008-181	0	0	1	5	0	1	0	0	0
	CoA008-184	1	1	0	5	1	1	0	0	0
	CoA008-188	1	1	0	5	1	1	0	0	0
	CoA008-190	0	0	1	5	0	1	0	0	0
	CoA008-192	1	1	0	5	1	1	0	0	0
	CoA008-196	0	0	1	5	0	1	0	0	0
	CoA008-199	0	0	1	5	0	1	0	0	0
	CoA008-200	0	0	1	5	0	1	0	0	0
	CoA008-202	0	0	1	5	0	1	0	0	0
	CoA008-204	0	0	1	5	0	1	0	0	0
	CoA008-205	0	0	1	5	0	1	0	0	0
	CoA008-206	0	0	1	5	0	1	0	0	0
	CoA008-209	0	0	1	5	0	1	0	0	0
	CoA008-211	0	0	1	5	0	1	0	0	0
	CoA008-224	0	0	1	5	0	1	0	0	0
	CoA008-230	0	0	1	5	0	1	0	0	0
	CoA011-167	0	0	1	5	0	1	0	0	0
	CoA011-169	0	0	1	5	0	1	0	0	0
	CoA011-175	0	0	1	5	0	1	0	0	0
	CoA011-187	1	1	0	5	1	1	0	0	0
	CoA011-190	0	0	1	5	0	1	0	0	0
	CoA011-191	0	0	1	5	0	1	0	0	0
	CoA011-193	0.4	0.4	0.6	5	2	1.92308	0.673012	0.48	0.6
	CoA011-196	0	0	1	5	0	1	0	0	0
	CoA011-199	1	1	0	5	1	1	0	0	0
	CoA011-203	1	1	0	5	1	1	0	0	0
	CoA011-205	0	0	1	5	0	1	0	0	0
	CoA011-206	0	0	1	5	0	1	0	0	0
	CoA016-208	0	0	1	5	0	1	0	0	0
	CoA016-210	0	0	1	5	0	1	0	0	0
	CoA016-211	1	1	0	5	1	1	0	0	0
	CoA016-214	0	0	1	5	0	1	0	0	0
	CoA016-217	0.2	0.2	0.8	5	2	1.47059	0.500402	0.32	0.4
	CoA016-220	0	0	1	5	0	1	0	0	0
	CoA016-224	0	0	1	5	0	1	0	0	0
	CoA016-230	0	0	1	5	0	1	0	0	0
	CoA016-248	0	0	1	5	0	1	0	0	0
	CoA016-251	0	0	1	5	0	1	0	0	0
	CoA016-266	0	0	1	5	0	1	0	0	0
	CoA016-290	0	0	1	5	0	1	0	0	0
	CoA016-293	1	1	0	5	1	1	0	0	0
	CoA016-359	0.4	0.4	0.6	5	2	1.92308	0.673012	0.48	0.6
	CoA016-361	0.4	0.4	0.6	5	2	1.92308	0.673012	0.48	0.6
	CoA016-365	0	0	1	5	0	1	0	0	0
	CoA016-367	0	0	1	5	0	1	0	0	0
	CoA020-164	0.2	0.2	0.8	5	2	1.47059	0.500402	0.32	0.4
	CoA020-177	1	1	0	5	1	1	0	0	0
	CoA020-180	0	0	1	5	0	1	0	0	0
	CoA020-194	0	0	1	5	0	1	0	0	0
	CoA020-198	0	0	1	5	0	1	0	0	0
	CoA020-201	1	1	0	5	1	1	0	0	0
	CoA020-203	0	0	1	5	0	1	0	0	0
	CoA020-204	0	0	1	5	0	1	0	0	0
	CoA020-207	1	1	0	5	1	1	0	0	0
	CoA020-209	0	0	1	5	0	1	0	0	0
	CoA020-210	0.2	0.2	0.8	5	2	1.47059	0.500402	0.32	0.4
	CoA020-214	0	0	1	5	0	1	0	0	0
	CoA020-216	0	0	1	5	0	1	0	0	0
	CoA020-217	0.4	0.4	0.6	5	2	1.92308	0.673012	0.48	0.6
	CoA020-220	0	0	1	5	0	1	0	0	0
	CoA020-222	0	0	1	5	0	1	0	0	0
	CoA020-223	0	0	1	5	0	1	0	0	0
	CoA020-229	0	0	1	5	0	1	0	0	0
	CoA020-235	0.8	0.8	0.2	5	2	1.47059	0.500402	0.32	0.4
	CoA020-248	0	0	1	5	0	1	0	0	0
	CoA020-256	0.8	0.8	0.2	5	2	1.47059	0.500402	0.32	0.4
	CoA022-127	0	0	1	5	0	1	0	0	0
	CoA022-128	0	0	1	5	0	1	0	0	0
	CoA022-130	0	0	1	5	0	1	0	0	0
	CoA022-131	0	0	1	5	0	1	0	0	0
	CoA022-132	0	0	1	5	0	1	0	0	0
	CoA022-133	1	1	0	5	1	1	0	0	0
	CoA022-134	0	0	1	5	0	1	0	0	0
	CoA022-135	0.2	0.2	0.8	5	2	1.47059	0.500402	0.32	0.4
	CoA022-137	0	0	1	5	0	1	0	0	0
	CoA022-138	0.6	0.6	0.4	5	2	1.92308	0.673012	0.48	0.6
	CoA022-139	0	0	1	5	0	1	0	0	0
	CoA022-141	0.2	0.2	0.8	5	2	1.47059	0.500402	0.32	0.4
	CoA022-143	0	0	1	5	0	1	0	0	0
	CoA022-145	0	0	1	5	0	1	0	0	0
	CoA022-148	1	1	0	5	1	1	0	0	0
	CoA022-149	0	0	1	5	0	1	0	0	0
	CoA022-150	0	0	1	5	0	1	0	0	0
	CoA022-151	0	0	1	5	0	1	0	0	0
	CoA022-152	0.2	0.2	0.8	5	2	1.47059	0.500402	0.32	0.4
	CoA022-153	0	0	1	5	0	1	0	0	0
	CoA022-154	0	0	1	5	0	1	0	0	0
	CoA022-155	0	0	1	5	0	1	0	0	0
	CoA022-156	0	0	1	5	0	1	0	0	0
	CoA022-160	0	0	1	5	0	1	0	0	0
	CoA022-162	0	0	1	5	0	1	0	0	0
	CoA022-164	0	0	1	5	0	1	0	0	0
	CoA022-166	0	0	1	5	0	1	0	0	0
	CoA022-169	0	0	1	5	0	1	0	0	0
	CoA022-170	0	0	1	5	0	1	0	0	0
	CoA022-174	0	0	1	5	0	1	0	0	0
	CoA022-184	0	0	1	5	0	1	0	0	0
	CoA032-130	0	0	1	5	0	1	0	0	0
	CoA032-137	0	0	1	5	0	1	0	0	0
	CoA032-152	0	0	1	5	0	1	0	0	0
	CoA032-153	0	0	1	5	0	1	0	0	0
	CoA032-156	0	0	1	5	0	1	0	0	0
	CoA032-161	0.8	0.8	0.2	5	2	1.47059	0.500402	0.32	0.4
	CoA032-163	0	0	1	5	0	1	0	0	0
	CoA032-164	0.2	0.2	0.8	5	2	1.47059	0.500402	0.32	0.4
	CoA032-167	1	1	0	5	1	1	0	0	0
	CoA032-168	0	0	1	5	0	1	0	0	0
	CoA032-169	1	1	0	5	1	1	0	0	0
	CoA032-172	1	1	0	5	1	1	0	0	0
	CoA032-175	0.2	0.2	0.8	5	2	1.47059	0.500402	0.32	0.4
	CoA032-176	0	0	1	5	0	1	0	0	0
	CoA032-178	0	0	1	5	0	1	0	0	0
	CoA032-181	0	0	1	5	0	1	0	0	0
	CoA032-184	0	0	1	5	0	1	0	0	0
	CoA032-186	0	0	1	5	0	1	0	0	0
	CoA032-191	0	0	1	5	0	1	0	0	0
	CoA032-195	0	0	1	5	0	1	0	0	0
	CoA032-199	0	0	1	5	0	1	0	0	0
	CoA032-204	0	0	1	5	0	1	0	0	0
	CoA038-192	0	0	1	5	0	1	0	0	0
	CoA038-195	0	0	1	5	0	1	0	0	0
	CoA038-198	0.2	0.2	0.8	5	2	1.47059	0.500402	0.32	0.4
	CoA038-202	1	1	0	5	1	1	0	0	0
	CoA038-205	0.6	0.6	0.4	5	2	1.92308	0.673012	0.48	0.6
	CoA038-206	0	0	1	5	0	1	0	0	0
	CoA038-207	0	0	1	5	0	1	0	0	0
	CoA038-208	0.6	0.6	0.4	5	2	1.92308	0.673012	0.48	0.6
	CoA038-210	0	0	1	5	0	1	0	0	0
	CoA038-211	1	1	0	5	1	1	0	0	0
	CoA038-215	0.2	0.2	0.8	5	2	1.47059	0.500402	0.32	0.4
	CoA038-218	0	0	1	5	0	1	0	0	0
	CoA038-221	0	0	1	5	0	1	0	0	0
	CoA039-103	0	0	1	5	0	1	0	0	0
	CoA039-105	0	0	1	5	0	1	0	0	0
	CoA039-107	0	0	1	5	0	1	0	0	0
	CoA039-109	0.4	0.4	0.6	5	2	1.92308	0.673012	0.48	0.6
	CoA039-110	0	0	1	5	0	1	0	0	0
	CoA039-112	1	1	0	5	1	1	0	0	0
	CoA039-115	0	0	1	5	0	1	0	0	0
	CoA039-118	0.2	0.2	0.8	5	2	1.47059	0.500402	0.32	0.4
	CoA039-121	0	0	1	5	0	1	0	0	0
	CoA039-122	0	0	1	5	0	1	0	0	0
	CoA039-123	0	0	1	5	0	1	0	0	0
	CoA039-125	0	0	1	5	0	1	0	0	0
	CoA039-126	0	0	1	5	0	1	0	0	0
	CoA045-237	0	0	1	5	0	1	0	0	0
	CoA045-238	0	0	1	5	0	1	0	0	0
	CoA045-242	0	0	1	5	0	1	0	0	0
	CoA045-243	0	0	1	5	0	1	0	0	0
	CoA045-245	1	1	0	5	1	1	0	0	0
	CoA045-248	0.2	0.2	0.8	5	2	1.47059	0.500402	0.32	0.4
	CoA045-249	0	0	1	5	0	1	0	0	0
	CoA045-250	0	0	1	5	0	1	0	0	0
	CoA045-251	0	0	1	5	0	1	0	0	0
	CoA045-253	0	0	1	5	0	1	0	0	0
	CoA045-254	0	0	1	5	0	1	0	0	0
	CoA045-257	0	0	1	5	0	1	0	0	0
	CoA045-266	0	0	1	5	0	1	0	0	0
	CoA045-288	0	0	1	5	0	1	0	0	0
	CoA046-169	0	0	1	5	0	1	0	0	0
	CoA046-172	0	0	1	5	0	1	0	0	0
	CoA046-175	0	0	1	5	0	1	0	0	0
	CoA046-180	0	0	1	5	0	1	0	0	0
	CoA046-184	0	0	1	5	0	1	0	0	0
	CoA046-187	0	0	1	5	0	1	0	0	0
	CoA046-190	0.8	0.8	0.2	5	2	1.47059	0.500402	0.32	0.4
	CoA046-191	0	0	1	5	0	1	0	0	0
	CoA046-195	1	1	0	5	1	1	0	0	0
	CoA046-198	0	0	1	5	0	1	0	0	0
	CoA046-199	1	1	0	5	1	1	0	0	0
	CoA046-201	0	0	1	5	0	1	0	0	0
	CoA046-202	0	0	1	5	0	1	0	0	0
	CoA046-203	0	0	1	5	0	1	0	0	0
	CoA046-204	1	1	0	5	1	1	0	0	0
	CoA046-206	0	0	1	5	0	1	0	0	0
	CoA046-208	0	0	1	5	0	1	0	0	0
	CoA055-151	0	0	1	5	0	1	0	0	0
	CoA055-187	0	0	1	5	0	1	0	0	0
	CoA055-188	0	0	1	5	0	1	0	0	0
	CoA055-190	0	0	1	5	0	1	0	0	0
	CoA055-192	0	0	1	5	0	1	0	0	0
	CoA055-196	0	0	1	5	0	1	0	0	0
	CoA055-199	0	0	1	5	0	1	0	0	0
	CoA055-205	0	0	1	5	0	1	0	0	0
	CoA055-211	0	0	1	5	0	1	0	0	0
	CoA055-245	0	0	1	5	0	1	0	0	0
	CoA055-248	0	0	1	5	0	1	0	0	0
	CoA055-257	0	0	1	5	0	1	0	0	0
	CoA055-260	0	0	1	5	0	1	0	0	0
	CoA055-263	0	0	1	5	0	1	0	0	0
	CoA055-266	1	1	0	5	1	1	0	0	0
	CoA055-268	0	0	1	5	0	1	0	0	0
	CoA055-269	0	0	1	5	0	1	0	0	0
	CoA055-271	0	0	1	5	0	1	0	0	0
	CoA055-272	0	0	1	5	0	1	0	0	0
	CoA055-275	0	0	1	5	0	1	0	0	0
	CoA055-283	0	0	1	5	0	1	0	0	0
	CoA055-313	0	0	1	5	0	1	0	0	0
	CoA069-211	0	0	1	5	0	1	0	0	0
	CoA069-214	0	0	1	5	0	1	0	0	0
	CoA069-215	1	1	0	5	1	1	0	0	0
	CoA069-217	0.8	0.8	0.2	5	2	1.47059	0.500402	0.32	0.4
	CoA069-220	0	0	1	5	0	1	0	0	0
	CoA069-221	0	0	1	5	0	1	0	0	0
	CoA069-223	0	0	1	5	0	1	0	0	0
	CoA069-224	1	1	0	5	1	1	0	0	0
	CoA069-226	0	0	1	5	0	1	0	0	0
	CoA069-227	0	0	1	5	0	1	0	0	0
	CoA069-230	0	0	1	5	0	1	0	0	0
	CoA069-233	0	0	1	5	0	1	0	0	0
	CoA069-236	0	0	1	5	0	1	0	0	0
	CoA069-242	0	0	1	5	0	1	0	0	0
	CoA069-245	0	0	1	5	0	1	0	0	0
	CoA069-252	0	0	1	5	0	1	0	0	0
	CoA069-255	0	0	1	5	0	1	0	0	0
	CoA069-266	0	0	1	5	0	1	0	0	0
	CoA081-150	0	0	1	5	0	1	0	0	0
	CoA081-153	0.6	0.6	0.4	5	2	1.92308	0.673012	0.48	0.6
	CoA081-156	1	1	0	5	1	1	0	0	0
	CoA081-159	0.2	0.2	0.8	5	2	1.47059	0.500402	0.32	0.4
	CoA081-162	0	0	1	5	0	1	0	0	0
	CoA081-181	0	0	1	5	0	1	0	0	0
	CoA081-184	0	0	1	5	0	1	0	0	0
	CoA084-106	0.4	0.4	0.6	5	2	1.92308	0.673012	0.48	0.6
	CoA084-109	0.8	0.8	0.2	5	2	1.47059	0.500402	0.32	0.4
	CoA084-112	0	0	1	5	0	1	0	0	0
	CoA084-113	0	0	1	5	0	1	0	0	0
	CoA084-116	0.2	0.2	0.8	5	2	1.47059	0.500402	0.32	0.4
	CoA084-119	0.2	0.2	0.8	5	2	1.47059	0.500402	0.32	0.4
	SJMCoa003-126	0	0	1	5	0	1	0	0	0
	SJMCoa003-129	0	0	1	5	0	1	0	0	0
	SJMCoa003-132	1	1	0	5	1	1	0	0	0
	SJMCoa003-133	0	0	1	5	0	1	0	0	0
	SJMCoa003-134	0.4	0.4	0.6	5	2	1.92308	0.673012	0.48	0.6
	SJMCoa003-137	1	1	0	5	1	1	0	0	0
	SJMCoa003-141	0.4	0.4	0.6	5	2	1.92308	0.673012	0.48	0.6
	SJMCoa003-144	0.2	0.2	0.8	5	2	1.47059	0.500402	0.32	0.4
	SJMCoa003-147	0	0	1	5	0	1	0	0	0
	SJMCoa003-150	0	0	1	5	0	1	0	0	0
	SJMCoa003-153	0	0	1	5	0	1	0	0	0
	SJMCoa003-167	0	0	1	5	0	1	0	0	0
	SJMCoa007-224	0.2	0.2	0.8	5	2	1.47059	0.500402	0.32	0.4
	SJMCoa007-263	0	0	1	5	0	1	0	0	0
	SJMCoa007-268	0	0	1	5	0	1	0	0	0
	SJMCoa007-269	0	0	1	5	0	1	0	0	0
	SJMCoa007-272	0.2	0.2	0.8	5	2	1.47059	0.500402	0.32	0.4
	SJMCoa007-276	0	0	1	5	0	1	0	0	0
	SJMCoa007-282	0	0	1	5	0	1	0	0	0
	SJMCoa007-283	0	0	1	5	0	1	0	0	0
	SJMCoa007-285	0	0	1	5	0	1	0	0	0
	SJMCoa007-286	0.6	0.6	0.4	5	2	1.92308	0.673012	0.48	0.6
	SJMCoa007-289	0	0	1	5	0	1	0	0	0
	SJMCoa007-290	0	0	1	5	0	1	0	0	0
	SJMCoa007-291	0.6	0.6	0.4	5	2	1.92308	0.673012	0.48	0.6
	SJMCoa007-292	0.4	0.4	0.6	5	2	1.92308	0.673012	0.48	0.6
	SJMCoa007-293	0	0	1	5	0	1	0	0	0
	SJMCoa007-295	0	0	1	5	0	1	0	0	0
	SJMCoa007-296	0.8	0.8	0.2	5	2	1.47059	0.500402	0.32	0.4
	SJMCoa007-297	0	0	1	5	0	1	0	0	0
	SJMCoa007-298	0.2	0.2	0.8	5	2	1.47059	0.500402	0.32	0.4
	SJMCoa007-301	0.4	0.4	0.6	5	2	1.92308	0.673012	0.48	0.6
	SJMCoa007-304	0	0	1	5	0	1	0	0	0
	SJMCoa007-308	0	0	1	5	0	1	0	0	0
	SJMCoa007-311	0	0	1	5	0	1	0	0	0
	SJMCoa030-238	0	0	1	5	0	1	0	0	0
	SJMCoa030-248	0	0	1	5	0	1	0	0	0
	SJMCoa030-250	0	0	1	5	0	1	0	0	0
	SJMCoa030-251	0	0	1	5	0	1	0	0	0
	SJMCoa030-254	1	1	0	5	1	1	0	0	0
	SJMCoa030-257	0.2	0.2	0.8	5	2	1.47059	0.500402	0.32	0.4
	SJMCoa030-260	0	0	1	5	0	1	0	0	0
	SJMCoa030-262	0	0	1	5	0	1	0	0	0
	SJMCoa030-263	0	0	1	5	0	1	0	0	0
	SJMCoa030-266	0	0	1	5	0	1	0	0	0
	SJMCoa030-268	0.2	0.2	0.8	5	2	1.47059	0.500402	0.32	0.4
	SJMCoa030-271	0	0	1	5	0	1	0	0	0
	SJMCoa030-274	0	0	1	5	0	1	0	0	0
	SJMCoa030-277	0	0	1	5	0	1	0	0	0
	SJMCoa038-273	0	0	1	5	0	1	0	0	0
	SJMCoa038-275	0	0	1	5	0	1	0	0	0
	SJMCoa038-277	0	0	1	5	0	1	0	0	0
	SJMCoa038-278	0.2	0.2	0.8	5	2	1.47059	0.500402	0.32	0.4
	SJMCoa038-280	0	0	1	5	0	1	0	0	0
	SJMCoa038-282	0	0	1	5	0	1	0	0	0
	SJMCoa038-283	0	0	1	5	0	1	0	0	0
	SJMCoa038-284	0	0	1	5	0	1	0	0	0
	SJMCoa038-285	0	0	1	5	0	1	0	0	0
	SJMCoa038-286	0.2	0.2	0.8	5	2	1.47059	0.500402	0.32	0.4
	SJMCoa038-288	0.6	0.6	0.4	5	2	1.92308	0.673012	0.48	0.6
	SJMCoa038-292	0	0	1	5	0	1	0	0	0
	SJMCoa038-294	0	0	1	5	0	1	0	0	0
	SJMCoa038-295	0.8	0.8	0.2	5	2	1.47059	0.500402	0.32	0.4
	SJMCoa038-296	0	0	1	5	0	1	0	0	0
	SJMCoa038-299	0.8	0.8	0.2	5	2	1.47059	0.500402	0.32	0.4
	SJMCoa038-300	0	0	1	5	0	1	0	0	0
	SJMCoa038-304	0	0	1	5	0	1	0	0	0
	SJMCoa045-291	0	0	1	5	0	1	0	0	0
	SJMCoa045-292	0	0	1	5	0	1	0	0	0
	SJMCoa045-293	0	0	1	5	0	1	0	0	0
	SJMCoa045-295	0.8	0.8	0.2	5	2	1.47059	0.500402	0.32	0.4
	SJMCoa045-296	0	0	1	5	0	1	0	0	0
	SJMCoa045-297	0.6	0.6	0.4	5	2	1.92308	0.673012	0.48	0.6
	SJMCoa045-298	0	0	1	5	0	1	0	0	0
	SJMCoa045-299	0.2	0.2	0.8	5	2	1.47059	0.500402	0.32	0.4
	SJMCoa045-300	0.2	0.2	0.8	5	2	1.47059	0.500402	0.32	0.4
	SJMCoa045-301	0	0	1	5	0	1	0	0	0
	SJMCoa045-302	0	0	1	5	0	1	0	0	0
	SJMCoa045-303	0.8	0.8	0.2	5	2	1.47059	0.500402	0.32	0.4
	SJMCoa045-304	0	0	1	5	0	1	0	0	0
	SJMCoa045-305	0.6	0.6	0.4	5	2	1.92308	0.673012	0.48	0.6
	SJMCoa045-307	0.2	0.2	0.8	5	2	1.47059	0.500402	0.32	0.4
	SJMCoa045-309	0	0	1	5	0	1	0	0	0
	SJMCoa045-310	0	0	1	5	0	1	0	0	0
	SJMCoa045-313	0	0	1	5	0	1	0	0	0
	SJMCoa045-317	0	0	1	5	0	1	0	0	0
	SJMCoa049-270	0	0	1	5	0	1	0	0	0
	SJMCoa049-272	0	0	1	5	0	1	0	0	0
	SJMCoa049-275	0.4	0.4	0.6	5	2	1.92308	0.673012	0.48	0.6
	SJMCoa049-278	0.8	0.8	0.2	5	2	1.47059	0.500402	0.32	0.4
	SJMCoa049-281	0	0	1	5	0	1	0	0	0
	SJMCoa049-283	0	0	1	5	0	1	0	0	0
	SJMCoa049-286	0	0	1	5	0	1	0	0	0
	SJMCoa050-253	0	0	1	5	0	1	0	0	0
	SJMCoa050-255	0	0	1	5	0	1	0	0	0
	SJMCoa050-261	0.2	0.2	0.8	5	2	1.47059	0.500402	0.32	0.4
	SJMCoa050-263	0	0	1	5	0	1	0	0	0
	SJMCoa050-265	0	0	1	5	0	1	0	0	0
	SJMCoa050-267	1	1	0	5	1	1	0	0	0
	SJMCoa050-269	0	0	1	5	0	1	0	0	0
	SJMCoa050-270	0.6	0.6	0.4	5	2	1.92308	0.673012	0.48	0.6
	SJMCoa050-272	0	0	1	5	0	1	0	0	0
	SJMCoa050-273	0	0	1	5	0	1	0	0	0
	SJMCoa058-197	0	0	1	5	0	1	0	0	0
	SJMCoa058-201	0	0	1	5	0	1	0	0	0
	SJMCoa058-203	0	0	1	5	0	1	0	0	0
	SJMCoa058-204	0	0	1	5	0	1	0	0	0
	SJMCoa058-207	0	0	1	5	0	1	0	0	0
	SJMCoa058-210	0	0	1	5	0	1	0	0	0
	SJMCoa058-216	0	0	1	5	0	1	0	0	0
	SJMCoa058-218	0	0	1	5	0	1	0	0	0
	SJMCoa058-222	0	0	1	5	0	1	0	0	0
	SJMCoa058-251	0.2	0.2	0.8	5	2	1.47059	0.500402	0.32	0.4
	SJMCoa058-253	0	0	1	5	0	1	0	0	0
	SJMCoa058-256	0.4	0.4	0.6	5	2	1.92308	0.673012	0.48	0.6
	SJMCoa058-259	0	0	1	5	0	1	0	0	0
	SJMCoa058-262	0	0	1	5	0	1	0	0	0
	SJMCoa058-265	0	0	1	5	0	1	0	0	0
	SJMCoa058-266	0	0	1	5	0	1	0	0	0
	SJMCoa090-173	0.4	0.4	0.6	5	2	1.92308	0.673012	0.48	0.6
	SJMCoa090-176	0	0	1	5	0	1	0	0	0
	SJMCoa090-179	1	1	0	5	1	1	0	0	0
	SJMCoa090-182	1	1	0	5	1	1	0	0	0
	SJMCoa090-185	0.8	0.8	0.2	5	2	1.47059	0.500402	0.32	0.4
	SJMCoa090-188	0	0	1	5	0	1	0	0	0
	SJMCoa090-191	0.2	0.2	0.8	5	2	1.47059	0.500402	0.32	0.4
	SJMCoa090-194	0.4	0.4	0.6	5	2	1.92308	0.673012	0.48	0.6
	SJMCoa090-197	0.2	0.2	0.8	5	2	1.47059	0.500402	0.32	0.4
	SJMCoa090-200	0	0	1	5	0	1	0	0	0
	SJMCoa090-203	0	0	1	5	0	1	0	0	0
Note: Na = No. of Different Alleles; Ne = No. of Effective Alleles = 1 / (p^2 + q^2); I = Shannon's Information Index = -1* (p * Ln (p) + q * Ln(q)); h = Nei’s genetic diversity = 1 - (p^2 + q^2); uh = Unbiased Diversity = (N / (N-1)) * h; Where for Haploid Binary data, p = Band Freq. and q = 1 - p.

## Sheet: Table S3
Table S3. Linkage disequilibrium of 24 SSR loci.
Ia	p.Ia	rbarD	rd	rd2
CoA007:CoA008	0.16015	0.00990099	0.161453	0.00990099
CoA007:CoA011	0.0868873	0.029703	0.0870085	0.029703
CoA007:CoA016	0.0816341	0.049505	0.0827888	0.049505
CoA007:CoA020	0.0641412	0.0693069	0.0659425	0.0693069
CoA007:CoA022	-0.0175993	0.742574	-0.0197347	0.742574
CoA007:CoA032	0.153928	0.00990099	0.156718	0.00990099
CoA007:CoA038	0.0247835	0.336634	0.024968	0.336634
CoA007:CoA039	0.107651	0.00990099	0.109063	0.00990099
CoA007:CoA045	0.136027	0.00990099	0.137725	0.00990099
CoA007:CoA046	0.0124197	0.405941	0.0124201	0.405941
CoA007:CoA055	0.0972054	0.019802	0.100931	0.019802
CoA007:CoA069	0.0404309	0.158416	0.0404527	0.158416
CoA007:CoA081	0.0269512	0.326733	0.0291933	0.287129
CoA007:CoA084	-0.0126419	0.574257	-0.0126579	0.574257
CoA007:SJMCoa003	-0.0343383	0.742574	-0.0343584	0.732673
CoA007:SJMCoa007	0.00996726	0.49505	0.0100917	0.49505
CoA007:SJMCoa030	-0.0103654	0.574257	-0.0103735	0.574257
CoA007:SJMCoa038	0.0143403	0.415842	0.015052	0.405941
CoA007:SJMCoa045	0.00982761	0.346535	0.0100671	0.346535
CoA007:SJMCoa049	-0.0643379	0.851485	-0.0648307	0.851485
CoA007:SJMCoa050	0.00387357	0.445545	0.00393544	0.445545
CoA007:SJMCoa058	-0.0115648	0.594059	-0.0116918	0.594059
CoA007:SJMCoa090	0.00568772	0.356436	0.00569024	0.356436
CoA008:CoA011	-0.013653	0.584158	-0.013691	0.584158
CoA008:CoA016	0.0493753	0.178218	0.0494159	0.178218
CoA008:CoA020	0.0224747	0.217822	0.0226083	0.217822
CoA008:CoA022	-0.0264485	0.683168	-0.0281841	0.693069
CoA008:CoA032	0.113352	0.019802	0.113574	0.029703
CoA008:CoA038	0.00191369	0.336634	0.00191372	0.336634
CoA008:CoA039	0.00535114	0.445545	0.00557657	0.445545
CoA008:CoA045	-0.0332948	0.811881	-0.034659	0.811881
CoA008:CoA046	0.133753	0.00990099	0.134712	0.00990099
CoA008:CoA055	-0.00742105	0.574257	-0.00750307	0.574257
CoA008:CoA069	0.0256776	0.267327	0.0257928	0.267327
CoA008:CoA081	-0.0263569	0.712871	-0.030184	0.752475
CoA008:CoA084	-0.0324755	0.782178	-0.0329904	0.782178
CoA008:SJMCoa003	0.0103085	0.415842	0.0104436	0.415842
CoA008:SJMCoa007	-0.0218621	0.742574	-0.0218722	0.742574
CoA008:SJMCoa030	0.0420264	0.178218	0.0421892	0.178218
CoA008:SJMCoa038	-0.127656	0.980198	-0.129878	0.980198
CoA008:SJMCoa045	-0.0724351	0.970297	-0.0727477	0.970297
CoA008:SJMCoa049	-0.0310006	0.752475	-0.0319834	0.762376
CoA008:SJMCoa050	0.048931	0.168317	0.051239	0.168317
CoA008:SJMCoa058	-0.082881	0.940594	-0.0828985	0.940594
CoA008:SJMCoa090	0.0278252	0.257426	0.0279581	0.257426
CoA011:CoA016	0.0582369	0.0594059	0.0586235	0.0594059
CoA011:CoA020	0.184078	0.00990099	0.18719	0.00990099
CoA011:CoA022	0.116863	0.00990099	0.128092	0.00990099
CoA011:CoA032	0.118885	0.00990099	0.120007	0.00990099
CoA011:CoA038	0.143943	0.00990099	0.144287	0.00990099
CoA011:CoA039	0.113422	0.00990099	0.116044	0.00990099
CoA011:CoA045	0.103852	0.019802	0.106165	0.019802
CoA011:CoA046	0.0285527	0.257426	0.0285817	0.257426
CoA011:CoA055	0.107213	0.049505	0.109894	0.049505
CoA011:CoA069	0.155075	0.00990099	0.155106	0.00990099
CoA011:CoA081	-0.00578527	0.544554	-0.00640257	0.554455
CoA011:CoA084	0.158584	0.00990099	0.15943	0.00990099
CoA011:SJMCoa003	0.019076	0.306931	0.0191484	0.306931
CoA011:SJMCoa007	-0.0276034	0.70297	-0.0277557	0.70297
CoA011:SJMCoa030	0.0330752	0.207921	0.0330781	0.207921
CoA011:SJMCoa038	0.0883776	0.029703	0.0914034	0.029703
CoA011:SJMCoa045	0.0407938	0.188119	0.0413675	0.188119
CoA011:SJMCoa049	-0.0632962	0.90099	-0.0642849	0.90099
CoA011:SJMCoa050	0.201797	0.00990099	0.20722	0.00990099
CoA011:SJMCoa058	0.0418743	0.178218	0.0420642	0.178218
CoA011:SJMCoa090	0.00943734	0.425743	0.00943984	0.425743
CoA016:CoA020	0.0882857	0.00990099	0.0884926	0.00990099
CoA016:CoA022	0.000981943	0.356436	0.00103258	0.356436
CoA016:CoA032	0.059852	0.118812	0.0598667	0.118812
CoA016:CoA038	0.0883415	0.049505	0.0884352	0.049505
CoA016:CoA039	0.0420983	0.168317	0.0444085	0.168317
CoA016:CoA045	0.0114413	0.415842	0.012054	0.415842
CoA016:CoA046	-0.00380129	0.554455	-0.00385018	0.554455
CoA016:CoA055	0.0908631	0.049505	0.0913935	0.049505
CoA016:CoA069	0.100742	0.00990099	0.101664	0.00990099
CoA016:CoA081	0.0119008	0.39604	0.0139094	0.386139
CoA016:CoA084	0.0411292	0.128713	0.0421137	0.128713
CoA016:SJMCoa003	0.0250779	0.316832	0.0255927	0.316832
CoA016:SJMCoa007	-0.0552362	0.910891	-0.0552391	0.910891
CoA016:SJMCoa030	0.0435288	0.247525	0.0438889	0.247525
CoA016:SJMCoa038	0.010796	0.306931	0.0109109	0.306931
CoA016:SJMCoa045	0.0125057	0.237624	0.0125228	0.237624
CoA016:SJMCoa049	-0.043762	0.960396	-0.0456369	0.970297
CoA016:SJMCoa050	0.0810896	0.0594059	0.086006	0.0594059
CoA016:SJMCoa058	0.0681235	0.158416	0.068137	0.158416
CoA016:SJMCoa090	-0.0521618	0.851485	-0.0526608	0.851485
CoA020:CoA022	0.0215377	0.366337	0.0222215	0.366337
CoA020:CoA032	0.163377	0.00990099	0.163552	0.00990099
CoA020:CoA038	0.152075	0.00990099	0.153072	0.00990099
CoA020:CoA039	0.129408	0.00990099	0.139806	0.00990099
CoA020:CoA045	0.0758174	0.049505	0.0817875	0.029703
CoA020:CoA046	0.117583	0.019802	0.12067	0.019802
CoA020:CoA055	0.0859692	0.00990099	0.0860364	0.019802
CoA020:CoA069	0.207397	0.00990099	0.211713	0.00990099
CoA020:CoA081	-0.0170869	0.722772	-0.0207257	0.752475
CoA020:CoA084	0.141307	0.00990099	0.147159	0.00990099
CoA020:SJMCoa003	0.109638	0.029703	0.11368	0.029703
CoA020:SJMCoa007	-0.0575624	0.950495	-0.0577403	0.950495
CoA020:SJMCoa030	0.126146	0.00990099	0.128602	0.00990099
CoA020:SJMCoa038	-0.110242	1	-0.110572	1
CoA020:SJMCoa045	-0.126063	1	-0.12608	1
CoA020:SJMCoa049	-0.186732	1	-0.198972	1
CoA020:SJMCoa050	0.225418	0.00990099	0.245103	0.00990099
CoA020:SJMCoa058	0.00842428	0.50495	0.00845723	0.50495
CoA020:SJMCoa090	0.0313577	0.257426	0.0320298	0.257426
CoA022:CoA032	0.0418908	0.742574	0.0437602	0.742574
CoA022:CoA038	0.0374011	0.19802	0.0399318	0.19802
CoA022:CoA039	-0.114957	0.990099	-0.140075	0.990099
CoA022:CoA045	-0.0402797	0.821782	-0.0489701	0.851485
CoA022:CoA046	-0.157083	1	-0.175528	1
CoA022:CoA055	-0.0720351	0.930693	-0.0736566	0.910891
CoA022:CoA069	0.0363168	0.247525	0.040141	0.227723
CoA022:CoA081	-0.0324425	0.792079	-0.0462574	0.851485
CoA022:CoA084	0.0971607	0.029703	0.111573	0.019802
CoA022:SJMCoa003	-0.0669591	0.90099	-0.0762925	0.910891
CoA022:SJMCoa007	0.0485087	0.772277	0.051173	0.772277
CoA022:SJMCoa030	0.00213543	0.455446	0.00235364	0.455446
CoA022:SJMCoa038	0.163452	0.188119	0.165933	0.178218
CoA022:SJMCoa045	0.274627	0.0990099	0.284507	0.0594059
CoA022:SJMCoa049	0.0220939	0.881188	0.0263546	0.871287
CoA022:SJMCoa050	0.0482095	0.217822	0.0593116	0.178218
CoA022:SJMCoa058	0.0667446	0.534653	0.0706341	0.524752
CoA022:SJMCoa090	-0.0637795	0.930693	-0.0705865	0.930693
CoA032:CoA038	0.0799703	0.029703	0.0801563	0.029703
CoA032:CoA039	0.112583	0.00990099	0.119627	0.00990099
CoA032:CoA045	0.039892	0.158416	0.0423316	0.148515
CoA032:CoA046	0.130958	0.00990099	0.133141	0.00990099
CoA032:CoA055	0.0885171	0.039604	0.0888437	0.039604
CoA032:CoA069	0.27376	0.00990099	0.277155	0.00990099
CoA032:CoA081	-0.0178665	0.683168	-0.0211263	0.742574
CoA032:CoA084	0.0900344	0.019802	0.0926508	0.019802
CoA032:SJMCoa003	0.12833	0.00990099	0.131575	0.00990099
CoA032:SJMCoa007	0.0781846	0.0594059	0.0782253	0.0594059
CoA032:SJMCoa030	0.142552	0.00990099	0.144173	0.00990099
CoA032:SJMCoa038	0.035263	0.158416	0.0355328	0.158416
CoA032:SJMCoa045	-0.0882591	0.980198	-0.0882994	0.970297
CoA032:SJMCoa049	-0.0997567	0.990099	-0.104709	0.990099
CoA032:SJMCoa050	0.0747568	0.0594059	0.0798935	0.0594059
CoA032:SJMCoa058	0.0296042	0.217822	0.0296304	0.217822
CoA032:SJMCoa090	0.0309112	0.188119	0.0313095	0.188119
CoA038:CoA039	0.151046	0.00990099	0.157168	0.00990099
CoA038:CoA045	0.13464	0.00990099	0.139945	0.00990099
CoA038:CoA046	0.105657	0.019802	0.106347	0.019802
CoA038:CoA055	0.172783	0.00990099	0.174837	0.00990099
CoA038:CoA069	0.198702	0.00990099	0.199492	0.00990099
CoA038:CoA081	0.0109478	0.356436	0.012504	0.336634
CoA038:CoA084	0.191361	0.00990099	0.194209	0.00990099
CoA038:SJMCoa003	0.0624539	0.0891089	0.0632175	0.0891089
CoA038:SJMCoa007	-0.0952192	0.990099	-0.0952805	0.990099
CoA038:SJMCoa030	0.137114	0.00990099	0.13758	0.00990099
CoA038:SJMCoa038	-0.056534	0.920792	-0.0575772	0.920792
CoA038:SJMCoa045	-0.0370569	0.80198	-0.0372365	0.782178
CoA038:SJMCoa049	0.0027053	0.564356	0.00278733	0.564356
CoA038:SJMCoa050	0.119491	0.029703	0.124925	0.019802
CoA038:SJMCoa058	0.0212656	0.346535	0.0212728	0.346535
CoA038:SJMCoa090	0.051979	0.118812	0.0521999	0.108911
CoA039:CoA045	0.0874064	0.0594059	0.0874071	0.0594059
CoA039:CoA046	0.0659736	0.0990099	0.0669245	0.0990099
CoA039:CoA055	0.197998	0.00990099	0.217277	0.00990099
CoA039:CoA069	0.177441	0.00990099	0.180811	0.00990099
CoA039:CoA081	-0.0276124	0.742574	-0.0284338	0.762376
CoA039:CoA084	0.16473	0.00990099	0.165753	0.00990099
CoA039:SJMCoa003	0.126995	0.00990099	0.128029	0.00990099
CoA039:SJMCoa007	-0.0182924	0.693069	-0.0192349	0.70297
CoA039:SJMCoa030	0.156555	0.00990099	0.159736	0.00990099
CoA039:SJMCoa038	0.00848229	0.386139	0.00945966	0.386139
CoA039:SJMCoa045	-0.0810876	0.960396	-0.0870805	0.960396
CoA039:SJMCoa049	-0.131512	1	-0.131607	1
CoA039:SJMCoa050	0.0732964	0.049505	0.0733066	0.049505
CoA039:SJMCoa058	-0.0354727	0.693069	-0.0371888	0.712871
CoA039:SJMCoa090	0.0532798	0.118812	0.0542605	0.118812
CoA045:CoA046	0.100709	0.019802	0.102094	0.019802
CoA045:CoA055	0.0848383	0.029703	0.0929482	0.019802
CoA045:CoA069	0.0985696	0.019802	0.100366	0.019802
CoA045:CoA081	-0.0115125	0.574257	-0.0118662	0.574257
CoA045:CoA084	0.0864464	0.0990099	0.0869461	0.0990099
CoA045:SJMCoa003	0.0365018	0.128713	0.0367809	0.128713
CoA045:SJMCoa007	0.00469535	0.465347	0.00493126	0.455446
CoA045:SJMCoa030	0.044037	0.138614	0.044897	0.138614
CoA045:SJMCoa038	-0.029626	0.712871	-0.0329821	0.722772
CoA045:SJMCoa045	-0.0293279	0.762376	-0.0314503	0.782178
CoA045:SJMCoa049	-0.021673	0.70297	-0.0216857	0.70297
CoA045:SJMCoa050	0.159629	0.00990099	0.159663	0.00990099
CoA045:SJMCoa058	0.00898842	0.435644	0.00941215	0.425743
CoA045:SJMCoa090	0.118122	0.00990099	0.120207	0.00990099
CoA046:CoA055	0.0672459	0.108911	0.0696792	0.0990099
CoA046:CoA069	0.157371	0.00990099	0.157421	0.00990099
CoA046:CoA081	0.0464519	0.148515	0.0504682	0.128713
CoA046:CoA084	0.0620358	0.0891089	0.0621408	0.0792079
CoA046:SJMCoa003	0.129256	0.00990099	0.12937	0.00990099
CoA046:SJMCoa007	-0.107635	1	-0.108849	1
CoA046:SJMCoa030	0.129411	0.00990099	0.129476	0.00990099
CoA046:SJMCoa038	-0.196279	1	-0.205539	1
CoA046:SJMCoa045	-0.180012	1	-0.184094	1
CoA046:SJMCoa049	-0.105443	0.990099	-0.106356	0.990099
CoA046:SJMCoa050	0.0926781	0.039604	0.0942907	0.039604
CoA046:SJMCoa058	-0.0800679	0.970297	-0.0808565	0.970297
CoA046:SJMCoa090	0.103257	0.029703	0.103282	0.029703
CoA055:CoA069	0.0603461	0.0792079	0.0621396	0.0693069
CoA055:CoA081	-0.0750977	0.980198	-0.0932012	0.990099
CoA055:CoA084	-0.0220914	0.693069	-0.0232784	0.693069
CoA055:SJMCoa003	0.0633292	0.0792079	0.066402	0.0792079
CoA055:SJMCoa007	-0.146054	1	-0.147075	1
CoA055:SJMCoa030	0.14987	0.019802	0.154082	0.019802
CoA055:SJMCoa038	0.0902024	0.0594059	0.0902667	0.0792079
CoA055:SJMCoa045	-0.052701	0.851485	-0.0527826	0.851485
CoA055:SJMCoa049	-0.0469131	0.80198	-0.0507104	0.831683
CoA055:SJMCoa050	0.152528	0.00990099	0.168554	0.00990099
CoA055:SJMCoa058	0.0960856	0.019802	0.0968735	0.019802
CoA055:SJMCoa090	-0.0258727	0.653465	-0.0266609	0.663366
CoA069:CoA081	0.0672353	0.0792079	0.0737857	0.0693069
CoA069:CoA084	0.167988	0.00990099	0.168569	0.00990099
CoA069:SJMCoa003	0.253753	0.00990099	0.254323	0.00990099
CoA069:SJMCoa007	-0.0221618	0.742574	-0.0223353	0.742574
CoA069:SJMCoa030	0.212457	0.00990099	0.212462	0.00990099
CoA069:SJMCoa038	0.0339641	0.673267	0.0353136	0.663366
CoA069:SJMCoa045	-0.0369459	0.980198	-0.0375976	0.980198
CoA069:SJMCoa049	-0.0544821	0.980198	-0.0551505	0.980198
CoA069:SJMCoa050	0.0975638	0.019802	0.0997496	0.019802
CoA069:SJMCoa058	0.0267066	0.544554	0.0268841	0.544554
CoA069:SJMCoa090	0.0642759	0.0891089	0.0642762	0.0891089
CoA081:CoA084	-0.0812825	0.970297	-0.0864508	0.980198
CoA081:SJMCoa003	0.0583238	0.0693069	0.0623805	0.0594059
CoA081:SJMCoa007	-0.0281312	0.772277	-0.0327079	0.772277
CoA081:SJMCoa030	0.00784292	0.366337	0.00863086	0.356436
CoA081:SJMCoa038	-0.0108176	0.821782	-0.0137352	0.831683
CoA081:SJMCoa045	-0.00238131	0.485149	-0.00286247	0.485149
CoA081:SJMCoa049	-0.0274086	0.663366	-0.0285012	0.673267
CoA081:SJMCoa050	-0.0416946	0.732673	-0.0427699	0.732673
CoA081:SJMCoa058	-0.00149253	0.693069	-0.00172674	0.693069
CoA081:SJMCoa090	0.0666087	0.0693069	0.0730076	0.049505
CoA084:SJMCoa003	0.0395245	0.227723	0.0395296	0.227723
CoA084:SJMCoa007	-0.0114406	0.712871	-0.0116895	0.712871
CoA084:SJMCoa030	0.10803	0.049505	0.108467	0.049505
CoA084:SJMCoa038	0.067937	0.0792079	0.072491	0.0792079
CoA084:SJMCoa045	0.016863	0.564356	0.0174847	0.564356
CoA084:SJMCoa049	-0.0777174	0.980198	-0.0779264	0.980198
CoA084:SJMCoa050	0.0623554	0.0693069	0.0628678	0.0693069
CoA084:SJMCoa058	-0.00360045	0.732673	-0.00367154	0.732673
CoA084:SJMCoa090	0.0201987	0.356436	0.0202636	0.356436
SJMCoa003:SJMCoa007	-0.0305663	0.70297	-0.0311321	0.70297
SJMCoa003:SJMCoa030	0.0753781	0.049505	0.0755832	0.049505
SJMCoa003:SJMCoa038	0.0110132	0.376238	0.011687	0.366337
SJMCoa003:SJMCoa045	-0.0219571	0.653465	-0.0226727	0.653465
SJMCoa003:SJMCoa049	-0.0500833	0.821782	-0.0502837	0.821782
SJMCoa003:SJMCoa050	0.0275817	0.207921	0.0278691	0.207921
SJMCoa003:SJMCoa058	-0.0085001	0.574257	-0.00864173	0.574257
SJMCoa003:SJMCoa090	0.13486	0.00990099	0.135136	0.00990099
SJMCoa007:SJMCoa030	-0.0227343	0.623762	-0.0228938	0.623762
SJMCoa007:SJMCoa038	0.048268	0.435644	0.0488559	0.435644
SJMCoa007:SJMCoa045	0.015285	0.782178	0.0153148	0.782178
SJMCoa007:SJMCoa049	-0.0219579	0.920792	-0.0228338	0.920792
SJMCoa007:SJMCoa050	-0.0441566	0.871287	-0.0466777	0.881188
SJMCoa007:SJMCoa058	-0.0314199	0.920792	-0.0314214	0.920792
SJMCoa007:SJMCoa090	0.05949	0.118812	0.0599785	0.108911
SJMCoa030:SJMCoa038	-0.022186	0.544554	-0.0230259	0.544554
SJMCoa030:SJMCoa045	-0.0672302	0.920792	-0.0683329	0.910891
SJMCoa030:SJMCoa049	-0.056637	0.861386	-0.0573925	0.861386
SJMCoa030:SJMCoa050	0.147325	0.00990099	0.150839	0.00990099
SJMCoa030:SJMCoa058	0.0250379	0.326733	0.0251855	0.326733
SJMCoa030:SJMCoa090	-0.00573763	0.524752	-0.0057379	0.524752
SJMCoa038:SJMCoa045	0.285527	0.0792079	0.286774	0.0594059
SJMCoa038:SJMCoa049	0.160933	0.910891	0.176578	0.851485
SJMCoa038:SJMCoa050	0.00520946	0.524752	0.00585346	0.524752
SJMCoa038:SJMCoa058	0.166539	0.356436	0.168832	0.356436
SJMCoa038:SJMCoa090	-0.0417456	0.762376	-0.0434402	0.762376
SJMCoa045:SJMCoa049	0.136874	0.871287	0.145054	0.871287
SJMCoa045:SJMCoa050	0.0191025	0.316832	0.020642	0.29703
SJMCoa045:SJMCoa058	0.147044	0.80198	0.147429	0.821782
SJMCoa045:SJMCoa090	-0.0602682	0.851485	-0.0613658	0.841584
SJMCoa049:SJMCoa050	-0.122347	0.990099	-0.12253	0.990099
SJMCoa049:SJMCoa058	0.0383621	0.980198	0.0397869	0.980198
SJMCoa049:SJMCoa090	0.0178664	0.39604	0.0180772	0.39604
SJMCoa050:SJMCoa058	0.0436853	0.237624	0.0460347	0.227723
SJMCoa050:SJMCoa090	-0.0225031	0.683168	-0.0229929	0.70297
SJMCoa058:SJMCoa090	-0.0730642	0.881188	-0.0735756	0.881188
